# Supplementary material for: The smallest angiosperm genomes may be the price for effective traps of bladderworts
Source: Ann Bot. 2024 Dec 31;134(7):1131–8. doi: 10.1093/aob/mcae107 (PMC11688529; doi:10.1093/aob/mcae107)
Supplement: mcae107_suppl_Supplementary_Material [file mcae107_suppl_supplementary_material.xlsx]

## Sheet: TableS1_Markers
Table S1: List of markers used for the phylogenetic tree construction with their respective GenBank accession numbers
Species\Loci	trnK_matK	trnL-trnF	rps16	rbcL	ITS	matK	rps12-rpl20	rpl32-trnL	cox subunite I	trnD-trnT	RPB2	cox subunite I (different part of the gene)	trnL-trnF	ITS2	rbcL	LEAFY
82927-Avicennia marina	AB114503.1	AJ430913.1	AJ431038.1	JQ218439.1	AF477770.1	-	KM652541.1	-	-	EF540943.1	-	-	KT074998.1	-	KF848223.1	-
192262-Pinguicula agnata	AF531782.1	AF482617.1	AF482543.1	AY128627.1	MG310267.1	-	-	-	-	-	-	-	-	-	-	-
204348-Pinguicula corsica	AF531784.1	-	-	-	AB198344.1	-	-	LC348631.1	-	-	-	-	-	-	-	-
204349-Pinguicula emarginata	AF531785.1	-	-	-	AB199759.1	-	-	LC348640.1	-	-	-	-	-	-	-	-
204353-Pinguicula gigantea	AF531789.1	-	-	-	AB199761.1	-	-	LC348644.1	-	-	-	-	-	-	-	-
192265-Pinguicula gracilis	AF531790.1	AF482622.1	AF482548.1	AF482524.1	AB199762.1	-	-	LC348645.1	AF482515.1	-	-	-	-	-	-	-
192266-Pinguicula grandiflora	AF531791.1	AF482623.1	AF482549.1	AF482525.1	KU974063.1	-	-	-	AF482516.2	-	-	-	-	-	-	-
204346-Pinguicula longifolia	AF531793.1	-	-	-	-	-	-	-	-	-	-	-	-	-	-	-
204355-Pinguicula macroceras	AF531796.1	-	-	-	AB198353.1	-	-	LC348662.1	-	-	-	-	-	-	-	-
204356-Pinguicula moctezumae	AF531797.1	-	-	-	AB199772.1	-	-	LC348666.1	-	-	-	-	-	-	-	-
204359-Pinguicula rectifolia	AF531801.1	-	-	-	AB199780.1	-	-	-	-	-	-	-	-	-	-	-
192960-Pinguicula rotundiflora	AF531802.1	-	AF482554.1	-	AB199782.1	-	-	LC348679.1	-	-	-	-	-	-	-	-
204361-Pinguicula vallisneriifolia	AF531805.1	-	-	-	AB198358.1	-	-	LC348681.1	-	-	-	-	-	-	-	-
204362-Pinguicula vulgaris	AF531807.1	GQ245258.1	-	-	AB198361.1	-	-	LC348685.1	-	-	-	-	-	-	KM360935.1	-
192259-Genlisea aurea	AF531814.1	AF482614.1	FN641746.1	-	-	-	-	-	AY600088.1	-	-	AY600115.1	-	-	-	-
193134-Genlisea hispidula	AF531815.1	AF488528.1	FN641731.1	-	-	-	-	-	AY600089.1	-	-	AY600116.1	-	-	-	-
204340-Genlisea margaretae	AF531816.1	-	FN641737.1	-	-	-	-	-	-	-	-	-	-	-	-	-
204341-Genlisea roraimensis	AF531817.1	-	FN641750.1	-	-	-	-	-	-	-	-	-	-	-	-	-
204343-Genlisea uncinata	AF531819.1	-	FN641718.1	-	-	-	-	-	-	-	-	-	-	-	-	-
185780-Verbena rigida	AF531820.1	EF571519.1	AJ431065.1	-	FJ867403.1	-	-	-	-	EF583121.1	-	-	-	-	HM850445.1	-
192319-Utricularia subulata	AF531821.1	AF482676.1	AF482599.1	KY627581.1	-	KX604201.1	MG027845.1	-	AY600105.1	-	-	AY600130.1	-	-	-	-
192272-Utricularia alpina	AF531822.1	AF482629.1	AF482556.1	AF482528.1	-	-	-	-	AF482519.2	-	-	AY600118.1	-	-	-	-
192276-Utricularia australis	AF531823.1	AF482633.1	MH051565.1	MF572256.1	-	-	MG027815.1	-	-	-	MH937532.1	-	MH051617.1	MF543812.1	-	MH937517.1
204364-Utricularia calycifida	AF531824.1	MF765578.1	MH030265.1	MF991489.1	-	-	-	-	-	MH030211.1	-	-	-	-	-	-
204372-Utricularia tridentata	AF531825.1	MF765577.1	MH030228.1	MF991566.1	-	KX604212.1	-	-	-	MH030190.1	-	-	-	-	-	-
192284-Utricularia dichotoma	AF531826.1	MF765601.1	KY243440.1	AY128632.1	MG027737.1	-	MG027800.1	-	AY600095.1	KY243732.1	-	-	-	-	-	-
192307-Utricularia nephrophylla	AF531827.1	MF765570.1	AF482588.1	-	-	-	-	-	-	-	-	-	-	-	-	-
192314-Utricularia reniformis	AF531828.1	AF482671.1	AF482595.1	MF991538.1	-	KX604219.1	MG027854.1	-	-	-	-	-	-	-	-	-
192287-Utricularia flaccida	AF531830.1	AF482644.1	AF482569.1	-	-	-	-	-	AY600096.1	-	-	-	-	-	-	-
192324-Utricularia vulgaris	AF531831.1	AF482681.1	MH051610.1	MG224009.1	-	KX604184.1	MG027810.1	-	-	-	MH937549.1	-	MH051668.1	KY689722.1	-	MH937529.1
192295-Utricularia juncea	AF531832.1	MF765587.1	AF482576.1	AY128630.1	-	-	-	-	-	-	-	-	-	-	-	-
192298-Utricularia livida	AF531833.1	AF482655.1	AF482579.1	MF991569.1	-	-	MG027797.1	-	-	-	-	-	-	-	-	-
192299-Utricularia longifolia	AF531834.1	AF482656.1	AF482580.1	MF991515.1	-	KX604215.1	-	-	AY600098.1	-	-	AY600138.1	-	-	-	-
192300-Utricularia macrorhiza	AF531835.1	AF482657.1	AF482581.1	KX678857.1	-	KX604183.1	MG027814.1	-	-	-	MH937541.1	-	-	KY689719.1	-	MH937525.1
204366-Utricularia humboldtii	AF531836.1	MF765571.1	-	-	-	-	-	-	-	-	-	-	KY689704.1	-	-	-
192304-Utricularia nana	AF531837.1	AF482661.1	AF482585.1	MF991520.1	-	KX604230.1	MG027857.1	-	-	-	-	-	-	-	-	-
192294-Utricularia intermedia	AF531839.1	AF482651.1	MH051577.1	MG222361.1	-	KX604179.1	MH937554.1	-	-	-	MH937540.1	-	MH051640.1	DQ225109.1	-	-
204363-Utricularia blanchetii	AF531841.1	MF765597.1	-	-	-	-	-	-	-	-	-	-	-	-	-	-
204367-Utricularia parthenopipes	AF531842.1	MF765596.1	-	-	-	-	-	-	-	-	-	-	-	-	-	-
192310-Utricularia praelonga	AF531843.1	AF482667.1	AF482591.1	MF991529.1	-	KX604225.1	-	-	-	MH030179.1	-	-	-	-	-	-
192312-Utricularia pubescens	AF531844.1	MF765593.1	AF482593.1	AY128629.1	-	-	-	-	AY128568.2	-	-	-	-	-	-	-
204368-Utricularia purpurea	AF531845.1	MF765559.1	-	MG222949.1	-	-	MG027831.1	-	-	-	-	-	-	-	-	-
204369-Utricularia quelchii	AF531846.1	MF765575.1	-	-	-	-	-	-	-	-	-	-	KY689702.1	-	-	-
192315-Utricularia sandersonii	AF531847.1	AF482672.1	AF482596.1	MF991542.1	MG027735.1	KX604174.1	MG027798.1	-	-	-	-	-	-	-	-	-
192322-Utricularia uliginosa	AF531849.1	AF482679.1	AF482602.1	MH292767.1	-	MH292772.1	MG027858.1	-	-	-	-	-	-	-	-	-
185774-Jacaranda mimosifolia	AJ429328.1	AJ430914.1	AJ431039.1	JX571850.1	-	-	-	-	-	-	-	-	-	-	HQ384888.1	-
4155-Erythranthe guttata	AY667471.1	KJ161975.1	KJ161978.1	MG222425.1	AY575439.1	-	-	-	-	-	-	EU551659.1	-	-	KJ161981.1	-
309766-Pinguicula esseriana	DQ010656.1	-	-	-	AB199760.1	-	-	LC348641.1	-	-	-	-	-	-	-	-
192269-Pinguicula moranensis	HQ384501.1	AF482626.1	AF482552.1	-	AB199773.1	-	-	LC348667.1	-	-	-	-	-	-	HQ384871.1	-
309771-Pinguicula laueana	DQ010659.1	-	-	-	AB199768.1	-	-	LC348654.1	-	-	-	-	-	-	-	-
192268-Pinguicula lusitanica	DQ010661.1	AF482625.1	AF482551.1	JN893189.1	AB198365.1	JN895780.1	-	LC348660.1	-	-	-	-	-	-	-	-
326274-Pinguicula primuliflora	DQ010666.1	-	-	MF349742.1	AB212110.1	MF350176.1	-	LC348676.1	-	-	-	-	-	-	-	-
700922-Genlisea pygmaea	FN641687.1	-	FN641753.1	-	-	FN641686.1	-	-	-	-	-	-	-	-	-	-
326261-Genlisea repens	FN641689.1	-	FN641751.1	-	-	-	-	-	-	-	-	-	-	-	-	-
192260-Genlisea guianensis	FN641696.1	AF482615.1	FN641741.1	AY128631.1	-	-	-	-	-	-	-	-	-	-	-	-
700927-Genlisea glandulosissima	FN641699.1	-	FN641738.1	-	-	-	-	-	-	-	-	-	-	-	-	-
700931-Genlisea subglabra	FN641706.1	-	FN641729.1	-	-	-	-	-	-	-	-	-	-	-	-	-
192261-Genlisea violacea	FN641708.1	AF482616.1	FN641722.1	MF991468.1	-	-	MG027789.1	-	AY600090.1	-	-	AY600117.1	-	-	-	-
193135-Genlisea lobata	FN641711.1	AF488529.1	FN641723.1	-	-	-	-	-	-	-	-	-	-	-	-	-
309761-Pinguicula colimensis	LC348436.1	-	-	-	AB199753.1	-	-	LC348629.1	-	-	-	-	-	-	-	-
309764-Pinguicula cyclosecta	LC348440.1	-	-	-	AB199756.1	-	-	LC348636.1	-	-	-	-	-	-	-	-
192264-Pinguicula ehlersiae	LC348443.1	AF482621.1	AF482547.1	AF482523.1	AB199758.1	-	-	LC348638.1	AF482514.2	-	-	-	-	-	-	-
192267-Pinguicula gypsicola	LC348444.1	AF482624.1	AF482550.1	AF482526.1	AB199763.1	-	-	-	AF482517.2	-	-	-	-	-	-	-
373395-Pinguicula ibarrae	LC348446.1	-	-	-	AB251603.1	-	-	LC348649.1	-	-	-	-	-	-	-	-
309770-Pinguicula jaumavensis	LC348450.1	-	-	-	AB199767.1	-	-	LC348653.1	-	-	-	-	-	-	-	-
309773-Pinguicula macrophylla	LC348453.1	-	-	-	AB199770.1	-	-	LC348663.1	-	-	-	-	-	-	-	-
373397-Pinguicula mirandae	LC348455.1	-	-	-	AB251605.1	-	-	LC348665.1	-	-	-	-	-	-	-	-
326273-Pinguicula planifolia	LC348458.1	-	-	-	AB212109.1	-	-	LC348673.1	-	-	-	-	-	-	-	-
309780-Pinguicula potosiensis	LC348459.1	-	-	-	AB199779.1	-	-	LC348675.1	-	-	-	-	-	-	-	-
1896647-Utricularia volubilis	MF765487.1	KY243664.1	KY243540.1	MF991564.1	MG027738.1	KX604227.1	-	-	-	KY243836.1	-	-	-	-	-	-
715414-Utricularia uniflora	MF765491.1	KY243660.1	KY243536.1	MF991563.1	-	-	-	-	-	KY243831.1	-	-	-	-	-	-
2041278-Utricularia welwitschii	MF765502.1	-	-	-	-	-	-	-	-	-	-	-	-	-	-	-
192278-Utricularia bisquamata	MF765503.1	AF482635.1	AF482562.1	-	-	-	-	-	-	-	-	-	-	-	-	-
2041277-Utricularia warburgii	MF765506.1	-	-	-	-	-	-	-	-	-	-	-	-	-	-	-
192279-Utricularia caerulea	MF765507.1	AF482636.1	KY243543.1	MH292762.1	-	-	-	-	AY600093.1	KY243840.1	-	AY600121.1	-	-	-	-
2041265-Utricularia hirta	MF765509.1	-	-	MH292769.1	-	MH292758.1	-	-	-	-	-	-	-	-	-	-
1967522-Utricularia minutissima	MF765510.1	KY243680.1	KY243558.1	MH292770.1	-	MH292759.1	-	-	-	-	-	-	-	-	-	-
192292-Utricularia graminifolia	MF765517.1	AF482649.1	AF482573.1	MH292763.1	-	MH292757.1	-	-	-	-	-	-	-	-	-	-
192311-Utricularia prehensilis	MF765519.1	MF765582.1	AF482592.1	-	-	-	-	-	-	-	-	-	-	-	-	-
2041268-Utricularia laxa	MF765521.1	MF765585.1	-	MF991568.1	-	-	-	-	-	-	-	-	-	-	-	-
1398144-Utricularia bifida	MF765522.1	-	KY243548.1	MF991483.1	-	KX604229.1	MG027855.1	-	KY290633.1	-	-	-	-	-	-	-
192281-Utricularia cornuta	MF765524.1	AF482638.1	AF482564.1	MG221239.1	-	MK520786.1	-	-	-	-	-	-	-	-	-	-
2041263-Utricularia fulva	MF765526.1	MF765590.1	-	-	-	-	-	-	-	-	-	-	-	-	-	-
192280-Utricularia chrysantha	MF765527.1	AF482637.1	-	-	-	-	-	-	-	-	-	-	-	-	-	-
192321-Utricularia triloba	MF765528.1	AF482678.1	AF482601.1	AF482530.1	-	KX604205.1	MG027848.1	-	AF482521.2	-	-	AY600131.1	-	-	-	-
2041259-Utricularia aureomaculata	MF765532.1	MF765558.1	-	-	-	-	-	-	-	-	-	-	-	-	-	-
192277-Utricularia biloba	MF765534.1	AF482634.1	AF482561.1	-	-	-	-	-	AY600092.1	-	-	AY600120.1	-	-	-	-
1896637-Utricularia bremii	MF765536.1	MF765563.1	MH051570.1	MF991484.1	-	KX604177.1	MG027809.1	-	-	-	MH937534.1	-	MH051628.1	MG027744.1	-	MH937518.1
1896645-Utricularia reflexa	MF765540.1	-	-	MF991535.1	-	KX604189.1	MG027817.1	-	-	-	MH937546.1	-	-	-	-	-
1896640-Utricularia floridana	MF765541.1	MF765566.1	-	KY627462.1	-	KX604192.1	MG027804.1	-	-	-	MH937536.1	-	-	-	-	MH937520.1
193138-Utricularia resupinata	MF765542.1	AF488533.1	AF488527.1	MG222529.1	-	-	MG027828.1	-	-	-	MH937547.1	-	-	-	-	-
192285-Utricularia endresii	MF765543.1	AF482642.1	-	-	KY689709.1	-	-	-	-	-	-	-	-	-	-	-
192305-Utricularia nelumbifolia	MF765544.1	AF482662.1	AF482586.1	MF991521.1	-	KX604217.1	MG027850.1	-	-	-	-	-	-	-	-	-
192289-Utricularia geminiloba	MF765545.1	MF765569.1	-	-	-	KX604216.1	MH937551.1	-	-	-	-	-	-	-	-	-
192274-Utricularia asplundii	MF765551.1	AF482631.1	AF482558.1	-	-	KY689700.1	-	-	AY600091.1	-	-	AY600119.1	-	KY689711.1	-	-
326275-Utricularia minor	MF765554.1	MF765562.1	MH051584.1	KC584902.1	-	KX604181.1	MG027811.1	-	-	-	MH937543.1	-	MH051645.1	AB212118.1	-	-
4198-Pinguicula caerulea	-	AF482619.1	AF482545.1	-	AB212099.1	-	-	LC348626.1	-	-	-	-	-	-	L01942.2	-
192273-Utricularia amethystina	-	MH030129.1	MH030262.1	MF991574.1	-	KX604208.1	MG027792.1	-	-	MH030185.1	-	-	MH030151.1	-	-	-
192275-Utricularia aurea	-	AF482632.1	AF482559.1	MH292766.1	-	MH292756.1	MG027807.1	-	-	-	MH937530.1	-	-	KY689714.1	-	-
192283-Utricularia cucullata	-	AF482640.1	AF482566.1	MF991492.1	-	-	MG027829.1	-	-	-	-	-	-	-	-	-
192290-Utricularia geminiscapa	-	AF482647.1	AF482571.1	MG224418.1	-	-	MG027813.1	-	AF482520.2	-	-	AY600123.1	-	-	-	-
13748-Utricularia gibba	-	AF482648.1	AF482572.1	KY627586.1	-	MH552396.1	MG027803.1	-	AY600097.1	-	MH937538.1	AY600124.1	-	MG218432.1	L13190.2	MH937522.1
192296-Utricularia laciniata	-	AF482653.1	AF482577.1	MF991512.1	-	KX604228.1	MG027802.1	-	-	-	-	-	-	-	-	-
192320-Utricularia tricolor	-	MH030161.1	AF482600.1	MF991557.1	-	KX604210.1	-	-	-	MH030178.1	-	-	MH030149.1	-	-	-
193136-Utricularia inflata	-	AF488531.1	AF488525.1	KY627579.1	-	-	-	-	-	-	-	-	-	-	-	-
139224-Avicennia alba	-	AY008820.1	-	KU748517.1	KU876888.1	KF848318.1	-	-	-	KT453652.1	-	-	MH215679.1	-	AY008831.1	-
1967521-Utricularia menziesii	-	KY243632.1	KY243497.1	MF991573.1	-	-	-	-	-	KY243792.1	-	-	-	-	-	-
715403-Utricularia monanthos	-	-	KY243500.1	MF991519.1	-	-	-	-	-	KY243793.1	-	-	-	-	-	-
2494562-Utricularia speciosa	-	-	MK264032.1	-	-	-	-	-	-	MK264202.1	-	-	-	-	-	-
2494561-Utricularia oppositiflora	-	-	MK264090.1	-	-	-	-	-	-	MK264210.1	-	-	-	-	-	-
1896639-Utricularia dimorphantha	-	-	-	MF991495.1	-	KX604186.1	MG027812.1	-	-	-	MH937535.1	-	-	MG027749.1	-	MH937519.1
1896642-Utricularia hydrocarpa	-	-	-	MF991508.1	-	KX604190.1	MG027827.1	-	-	-	MH937539.1	-	-	-	-	MH937523.1
1896644-Utricularia radiata	-	-	-	MF991533.1	-	KX604185.1	MG027824.1	-	-	-	MH937545.1	-	-	-	-	-
2049358-Utricularia striata	-	-	-	MF991546.1	-	-	MG027806.1	-	-	-	MK095917.1	-	-	-	-	MH937526.1
309767-Pinguicula hemiepiphytica	-	-	-	-	AB199764.1	LC348445.1	-	LC348647.1	-	-	-	-	-	-	-	-
309768-Pinguicula heterophylla	-	-	-	-	AB199765.1	-	-	LC348648.1	-	-	-	-	-	-	-	-
326267-Pinguicula chilensis	-	-	-	-	AB212101.1	-	-	LC348628.1	-	-	-	-	-	-	-	-
1736101-Pinguicula reichenbachiana	-	-	-	-	LN887938.1	-	-	LC348659.1	-	-	-	-	-	-	-	-
1896646-Utricularia stellaris	-	-	-	-	-	KX604182.1	-	-	-	-	-	-	-	-	-	-
1758735-Utricularia racemosa	-	-	-	-	-	-	-	-	-	-	-	-	KT256551.1	-	-	-

## Sheet: TableS2_TreeOneTwoTree
#NEXUS
[R-package APE, Thu Feb 29 09:20:31 2024]
BEGIN TAXA;
	DIMENSIONS NTAX = 120;
	TAXLABELS
		Utricularia_dichotoma
		Utricularia_oppositiflora
		Erythranthe_guttata
		Avicennia_alba
		Avicennia_marina
		Verbena_rigida
		Jacaranda_mimosifolia
		Pinguicula_chilensis
		Pinguicula_lusitanica
		Pinguicula_caerulea
		Pinguicula_planifolia
		Pinguicula_primuliflora
		Pinguicula_rotundiflora
		Pinguicula_gracilis
		Pinguicula_macrophylla
		Pinguicula_cyclosecta
		Pinguicula_ehlersiae
		Pinguicula_jaumavensis
		Pinguicula_esseriana
		Pinguicula_heterophylla
		Pinguicula_colimensis
		Pinguicula_moctezumae
		Pinguicula_mirandae
		Pinguicula_emarginata
		Pinguicula_potosiensis
		Pinguicula_moranensis
		Pinguicula_hemiepiphytica
		Pinguicula_laueana
		Pinguicula_rectifolia
		Pinguicula_gigantea
		Pinguicula_ibarrae
		Pinguicula_agnata
		Pinguicula_gypsicola
		Pinguicula_vulgaris
		Pinguicula_reichenbachiana
		Pinguicula_macroceras
		Pinguicula_corsica
		Pinguicula_grandiflora
		Pinguicula_longifolia
		Pinguicula_vallisneriifolia
		Genlisea_uncinata
		Genlisea_violacea
		Genlisea_lobata
		Genlisea_subglabra
		Genlisea_hispidula
		Genlisea_guianensis
		Genlisea_aurea
		Genlisea_roraimensis
		Genlisea_repens
		Genlisea_pygmaea
		Genlisea_margaretae
		Genlisea_glandulosissima
		Utricularia_biloba
		Utricularia_cucullata
		Utricularia_purpurea
		Utricularia_subulata
		Utricularia_triloba
		Utricularia_aureomaculata
		Utricularia_flaccida
		Utricularia_resupinata
		Utricularia_striata
		Utricularia_floridana
		Utricularia_gibba
		Utricularia_australis
		Utricularia_macrorhiza
		Utricularia_vulgaris
		Utricularia_stellaris
		Utricularia_minor
		Utricularia_bremii
		Utricularia_dimorphantha
		Utricularia_intermedia
		Utricularia_geminiscapa
		Utricularia_hydrocarpa
		Utricularia_radiata
		Utricularia_inflata
		Utricularia_aurea
		Utricularia_reflexa
		Utricularia_praelonga
		Utricularia_longifolia
		Utricularia_calycifida
		Utricularia_tricolor
		Utricularia_tridentata
		Utricularia_amethystina
		Utricularia_humboldtii
		Utricularia_endresii
		Utricularia_asplundii
		Utricularia_quelchii
		Utricularia_alpina
		Utricularia_geminiloba
		Utricularia_reniformis
		Utricularia_nelumbifolia
		Utricularia_nephrophylla
		Utricularia_racemosa
		Utricularia_pubescens
		Utricularia_livida
		Utricularia_sandersonii
		Utricularia_bisquamata
		Utricularia_welwitschii
		Utricularia_warburgii
		Utricularia_caerulea
		Utricularia_minutissima
		Utricularia_hirta
		Utricularia_parthenopipes
		Utricularia_blanchetii
		Utricularia_laciniata
		Utricularia_cornuta
		Utricularia_juncea
		Utricularia_chrysantha
		Utricularia_fulva
		Utricularia_nana
		Utricularia_laxa
		Utricularia_uliginosa
		Utricularia_graminifolia
		Utricularia_prehensilis
		Utricularia_bifida
		Utricularia_uniflora
		Utricularia_volubilis
		Utricularia_menziesii
		Utricularia_speciosa
		Utricularia_monanthos
	;
END;
BEGIN TREES;
	TRANSLATE
		1	Utricularia_dichotoma,
		2	Utricularia_oppositiflora,
		3	Erythranthe_guttata,
		4	Avicennia_alba,
		5	Avicennia_marina,
		6	Verbena_rigida,
		7	Jacaranda_mimosifolia,
		8	Pinguicula_chilensis,
		9	Pinguicula_lusitanica,
		10	Pinguicula_caerulea,
		11	Pinguicula_planifolia,
		12	Pinguicula_primuliflora,
		13	Pinguicula_rotundiflora,
		14	Pinguicula_gracilis,
		15	Pinguicula_macrophylla,
		16	Pinguicula_cyclosecta,
		17	Pinguicula_ehlersiae,
		18	Pinguicula_jaumavensis,
		19	Pinguicula_esseriana,
		20	Pinguicula_heterophylla,
		21	Pinguicula_colimensis,
		22	Pinguicula_moctezumae,
		23	Pinguicula_mirandae,
		24	Pinguicula_emarginata,
		25	Pinguicula_potosiensis,
		26	Pinguicula_moranensis,
		27	Pinguicula_hemiepiphytica,
		28	Pinguicula_laueana,
		29	Pinguicula_rectifolia,
		30	Pinguicula_gigantea,
		31	Pinguicula_ibarrae,
		32	Pinguicula_agnata,
		33	Pinguicula_gypsicola,
		34	Pinguicula_vulgaris,
		35	Pinguicula_reichenbachiana,
		36	Pinguicula_macroceras,
		37	Pinguicula_corsica,
		38	Pinguicula_grandiflora,
		39	Pinguicula_longifolia,
		40	Pinguicula_vallisneriifolia,
		41	Genlisea_uncinata,
		42	Genlisea_violacea,
		43	Genlisea_lobata,
		44	Genlisea_subglabra,
		45	Genlisea_hispidula,
		46	Genlisea_guianensis,
		47	Genlisea_aurea,
		48	Genlisea_roraimensis,
		49	Genlisea_repens,
		50	Genlisea_pygmaea,
		51	Genlisea_margaretae,
		52	Genlisea_glandulosissima,
		53	Utricularia_biloba,
		54	Utricularia_cucullata,
		55	Utricularia_purpurea,
		56	Utricularia_subulata,
		57	Utricularia_triloba,
		58	Utricularia_aureomaculata,
		59	Utricularia_flaccida,
		60	Utricularia_resupinata,
		61	Utricularia_striata,
		62	Utricularia_floridana,
		63	Utricularia_gibba,
		64	Utricularia_australis,
		65	Utricularia_macrorhiza,
		66	Utricularia_vulgaris,
		67	Utricularia_stellaris,
		68	Utricularia_minor,
		69	Utricularia_bremii,
		70	Utricularia_dimorphantha,
		71	Utricularia_intermedia,
		72	Utricularia_geminiscapa,
		73	Utricularia_hydrocarpa,
		74	Utricularia_radiata,
		75	Utricularia_inflata,
		76	Utricularia_aurea,
		77	Utricularia_reflexa,
		78	Utricularia_praelonga,
		79	Utricularia_longifolia,
		80	Utricularia_calycifida,
		81	Utricularia_tricolor,
		82	Utricularia_tridentata,
		83	Utricularia_amethystina,
		84	Utricularia_humboldtii,
		85	Utricularia_endresii,
		86	Utricularia_asplundii,
		87	Utricularia_quelchii,
		88	Utricularia_alpina,
		89	Utricularia_geminiloba,
		90	Utricularia_reniformis,
		91	Utricularia_nelumbifolia,
		92	Utricularia_nephrophylla,
		93	Utricularia_racemosa,
		94	Utricularia_pubescens,
		95	Utricularia_livida,
		96	Utricularia_sandersonii,
		97	Utricularia_bisquamata,
		98	Utricularia_welwitschii,
		99	Utricularia_warburgii,
		100	Utricularia_caerulea,
		101	Utricularia_minutissima,
		102	Utricularia_hirta,
		103	Utricularia_parthenopipes,
		104	Utricularia_blanchetii,
		105	Utricularia_laciniata,
		106	Utricularia_cornuta,
		107	Utricularia_juncea,
		108	Utricularia_chrysantha,
		109	Utricularia_fulva,
		110	Utricularia_nana,
		111	Utricularia_laxa,
		112	Utricularia_uliginosa,
		113	Utricularia_graminifolia,
		114	Utricularia_prehensilis,
		115	Utricularia_bifida,
		116	Utricularia_uniflora,
		117	Utricularia_volubilis,
		118	Utricularia_menziesii,
		119	Utricularia_speciosa,
		120	Utricularia_monanthos
	;
	TREE * UNTITLED = [&U] (1:0.00113465871,(2:0.00779831554,((((((((3:0.06137956424,((4:0.008745888159,5:0.00787323174)100:0.049786903,6:0.05658170639)80:0.00338740215)77:0.002928806547,7:0.01302103543)100:0.04262882491,(((8:0.04030378666,9:0.02511395676)65:0.001931552891,(10:0.006319029087,(11:0.01303099763,12:0.0116100047)65:0.0005212804512)100:0.03316709375)100:0.008120177149,((((13:0.00290989604…
END;

## Sheet: TableS3_UltrametricTree
#NEXUS
[R-package APE, Thu Feb 29 09:40:53 2024]
BEGIN TAXA;
	DIMENSIONS NTAX = 126;
	TAXLABELS
		Utricularia_oppositiflora
		Utricularia_dichotoma
		Utricularia_monanthos
		Utricularia_speciosa
		Utricularia_volubilis
		Utricularia_menziesii
		Utricularia_uniflora
		Utricularia_biloba
		Utricularia_cucullata
		Utricularia_purpurea
		Utricularia_subulata
		Utricularia_triloba
		Utricularia_aureomaculata
		Utricularia_flaccida
		Utricularia_resupinata
		Utricularia_striata
		Utricularia_floridana
		Utricularia_gibba
		Utricularia_australis
		Utricularia_macrorhiza
		Utricularia_vulgaris
		Utricularia_stellaris
		Utricularia_minor
		Utricularia_bremii
		Utricularia_dimorphantha
		Utricularia_intermedia
		Utricularia_geminiscapa
		Utricularia_hydrocarpa
		Utricularia_radiata
		Utricularia_inflata
		Utricularia_aurea
		Utricularia_reflexa
		Utricularia_praelonga
		Utricularia_longifolia
		Utricularia_calycifida
		Utricularia_tricolor
		Utricularia_tridentata
		Utricularia_amethystina
		Utricularia_humboldtii
		Utricularia_endresii
		Utricularia_asplundii
		Utricularia_quelchii
		Utricularia_alpina
		Utricularia_geminiloba
		Utricularia_reniformis
		Utricularia_nelumbifolia
		Utricularia_nephrophylla
		Utricularia_racemosa
		Utricularia_pubescens
		Utricularia_livida
		Utricularia_sandersonii
		Utricularia_bisquamata
		Utricularia_welwitschii
		Utricularia_warburgii
		Utricularia_caerulea
		Utricularia_minutissima
		Utricularia_hirta
		Utricularia_parthenopipes
		Utricularia_blanchetii
		Utricularia_laciniata
		Utricularia_cornuta
		Utricularia_juncea
		Utricularia_chrysantha
		Utricularia_fulva
		Utricularia_nana
		Utricularia_laxa
		Utricularia_uliginosa
		Utricularia_graminifolia
		Utricularia_prehensilis
		Utricularia_bifida
		Genlisea_uncinata
		Genlisea_violacea
		Genlisea_lobata
		Genlisea_metallica
		Genlisea_flexuosa
		Genlisea_subglabra
		Genlisea_hispidula
		Genlisea_guianensis
		Genlisea_minor
		Genlisea_aurea
		Genlisea_tuberosa
		Genlisea_roraimensis
		Genlisea_repens
		Genlisea_oxycentron
		Genlisea_nigrocaulis
		Genlisea_pygmaea
		Genlisea_margaretae
		Genlisea_glandulosissima
		Pinguicula_chilensis
		Pinguicula_lusitanica
		Pinguicula_caerulea
		Pinguicula_planifolia
		Pinguicula_primuliflora
		Pinguicula_rotundiflora
		Pinguicula_gracilis
		Pinguicula_macrophylla
		Pinguicula_cyclosecta
		Pinguicula_ehlersiae
		Pinguicula_jaumavensis
		Pinguicula_esseriana
		Pinguicula_heterophylla
		Pinguicula_colimensis
		Pinguicula_moctezumae
		Pinguicula_mirandae
		Pinguicula_emarginata
		Pinguicula_potosiensis
		Pinguicula_moranensis
		Pinguicula_hemiepiphytica
		Pinguicula_laueana
		Pinguicula_rectifolia
		Pinguicula_gigantea
		Pinguicula_ibarrae
		Pinguicula_agnata
		Pinguicula_gypsicola
		Pinguicula_vulgaris
		Pinguicula_reichenbachiana
		Pinguicula_macroceras
		Pinguicula_corsica
		Pinguicula_grandiflora
		Pinguicula_longifolia
		Pinguicula_vallisneriifolia
		Jacaranda_mimosifolia
		Avicennia_alba
		Avicennia_marina
		Verbena_rigida
		Erythranthe_guttata
	;
END;
BEGIN TREES;
	TRANSLATE
		1	Utricularia_oppositiflora,
		2	Utricularia_dichotoma,
		3	Utricularia_monanthos,
		4	Utricularia_speciosa,
		5	Utricularia_volubilis,
		6	Utricularia_menziesii,
		7	Utricularia_uniflora,
		8	Utricularia_biloba,
		9	Utricularia_cucullata,
		10	Utricularia_purpurea,
		11	Utricularia_subulata,
		12	Utricularia_triloba,
		13	Utricularia_aureomaculata,
		14	Utricularia_flaccida,
		15	Utricularia_resupinata,
		16	Utricularia_striata,
		17	Utricularia_floridana,
		18	Utricularia_gibba,
		19	Utricularia_australis,
		20	Utricularia_macrorhiza,
		21	Utricularia_vulgaris,
		22	Utricularia_stellaris,
		23	Utricularia_minor,
		24	Utricularia_bremii,
		25	Utricularia_dimorphantha,
		26	Utricularia_intermedia,
		27	Utricularia_geminiscapa,
		28	Utricularia_hydrocarpa,
		29	Utricularia_radiata,
		30	Utricularia_inflata,
		31	Utricularia_aurea,
		32	Utricularia_reflexa,
		33	Utricularia_praelonga,
		34	Utricularia_longifolia,
		35	Utricularia_calycifida,
		36	Utricularia_tricolor,
		37	Utricularia_tridentata,
		38	Utricularia_amethystina,
		39	Utricularia_humboldtii,
		40	Utricularia_endresii,
		41	Utricularia_asplundii,
		42	Utricularia_quelchii,
		43	Utricularia_alpina,
		44	Utricularia_geminiloba,
		45	Utricularia_reniformis,
		46	Utricularia_nelumbifolia,
		47	Utricularia_nephrophylla,
		48	Utricularia_racemosa,
		49	Utricularia_pubescens,
		50	Utricularia_livida,
		51	Utricularia_sandersonii,
		52	Utricularia_bisquamata,
		53	Utricularia_welwitschii,
		54	Utricularia_warburgii,
		55	Utricularia_caerulea,
		56	Utricularia_minutissima,
		57	Utricularia_hirta,
		58	Utricularia_parthenopipes,
		59	Utricularia_blanchetii,
		60	Utricularia_laciniata,
		61	Utricularia_cornuta,
		62	Utricularia_juncea,
		63	Utricularia_chrysantha,
		64	Utricularia_fulva,
		65	Utricularia_nana,
		66	Utricularia_laxa,
		67	Utricularia_uliginosa,
		68	Utricularia_graminifolia,
		69	Utricularia_prehensilis,
		70	Utricularia_bifida,
		71	Genlisea_uncinata,
		72	Genlisea_violacea,
		73	Genlisea_lobata,
		74	Genlisea_metallica,
		75	Genlisea_flexuosa,
		76	Genlisea_subglabra,
		77	Genlisea_hispidula,
		78	Genlisea_guianensis,
		79	Genlisea_minor,
		80	Genlisea_aurea,
		81	Genlisea_tuberosa,
		82	Genlisea_roraimensis,
		83	Genlisea_repens,
		84	Genlisea_oxycentron,
		85	Genlisea_nigrocaulis,
		86	Genlisea_pygmaea,
		87	Genlisea_margaretae,
		88	Genlisea_glandulosissima,
		89	Pinguicula_chilensis,
		90	Pinguicula_lusitanica,
		91	Pinguicula_caerulea,
		92	Pinguicula_planifolia,
		93	Pinguicula_primuliflora,
		94	Pinguicula_rotundiflora,
		95	Pinguicula_gracilis,
		96	Pinguicula_macrophylla,
		97	Pinguicula_cyclosecta,
		98	Pinguicula_ehlersiae,
		99	Pinguicula_jaumavensis,
		100	Pinguicula_esseriana,
		101	Pinguicula_heterophylla,
		102	Pinguicula_colimensis,
		103	Pinguicula_moctezumae,
		104	Pinguicula_mirandae,
		105	Pinguicula_emarginata,
		106	Pinguicula_potosiensis,
		107	Pinguicula_moranensis,
		108	Pinguicula_hemiepiphytica,
		109	Pinguicula_laueana,
		110	Pinguicula_rectifolia,
		111	Pinguicula_gigantea,
		112	Pinguicula_ibarrae,
		113	Pinguicula_agnata,
		114	Pinguicula_gypsicola,
		115	Pinguicula_vulgaris,
		116	Pinguicula_reichenbachiana,
		117	Pinguicula_macroceras,
		118	Pinguicula_corsica,
		119	Pinguicula_grandiflora,
		120	Pinguicula_longifolia,
		121	Pinguicula_vallisneriifolia,
		122	Jacaranda_mimosifolia,
		123	Avicennia_alba,
		124	Avicennia_marina,
		125	Verbena_rigida,
		126	Erythranthe_guttata
	;
	TREE * UNTITLED = [&R] ((((((((((1:0.001494033951,(2:0.0005159351047,3:0.0005159351047)CC:0.0009780988465)CC:0.000382250957,4:0.001876284908)CC:0.004560098045,(5:0.002537938291,6:0.002537938291)CC:0.003898444662)CC:0.002800836297,7:0.00923721925)CC:0.0090443865,((((8:0.01113466644,((9:0.0008244446728,10:0.0008244446728)CC:0.008315608265,((11:0.002342784087,12:0.002342784087)CC:0.006103717948,(13:…
END;

## Sheet: TableS4_COX_GenBankAccessions
Table S4: COX sequences from Lentibulariaceae and outgroups
species	accession number	source
Pinguicula ehlersiae	AF482514.2	GenBank
Pinguicula gracilis	AF482515.1	GenBank
Pinguicula grandiflora	AF482516.2	GenBank
Utricularia adpressa	AF482518.2	GenBank
Utricularia alpina	AF482519.2	GenBank
Utricularia geminiscapa	AF482520.2	GenBank
Utricularia triloba	AF482521.2	GenBank
Utricularia pubescens	AY128568.2	GenBank
Genlisea_aurea	AY600088.1	GenBank
Utricularia asplundii	AY600091.1	GenBank
Utricularia biloba	AY600092.1	GenBank
Utricularia caerulea	AY600093.1	GenBank
Utricularia costata	AY600094.1	GenBank
Utricularia dichotoma	AY600095.1	GenBank
Utricularia meyeri	AY600099.1	GenBank
Utricularia multifida	AY600100.1	GenBank
Utricularia myriocista	AY600101.1	GenBank
Utricularia neottioides	AY600102.1	GenBank
Utricularia olivacea	AY600103.1	GenBank
Utricularia striatula	AY600104.1	GenBank
Utricularia violacea	AY600106.1	GenBank
Utricularia gibba	AY600135.1	GenBank
Utricularia longifolia	AY600136.1	GenBank
Utricularia subulata	AY600137.1	GenBank
Pinguicula caudata	ERR2040580	GenBank
Utricularia vulgaris	ERR2752432	GenBank
Utricularia minor	ERR5554572	GenBank
Utricularia_intermedia	ERR5555122	GenBank
Utricularia bifida	KY290633.1	GenBank
Utricularia furcellata	KY290635.1	GenBank
Erythranthe_guttata	NC_018041.1	GenBank
Utricularia reniformis	NC_34982.1	GenBank
Jacaranda_mimosifolia	SAMN32066099	GenBank
Pinguicula moranensis	SRR20911999	GenBank
Avicennia_marina	SRR22993527	GenBank
Pinguicula vulgaris	SRR933770	GenBank
Avicennia_alba	SRX14582338	GenBank
Utricularia_sandersonii	SRX2372559	GenBank
Genlisea_tuberosa	UML39692.1	GenBank
Verbena_rigida	GCFE_scaffold_2014060	OneKP
Genlisea_aureavarminor	OR987796	this study
Genlisea_exhibitionista	OR987797	this study
Genlisea_flexuosa	OR987798	this study
Genlisea_glandulosissima	OR987799	this study
Genlisea_hispidula	OR987800	this study
Genlisea_margaretae	OR987801	this study
Genlisea_nigrocaulis	OR987802	this study
Genlisea_oxycentron	OR987803	this study
Genlisea_pulchella	OR987804	this study
Genlisea_pygmaea	OR987805	this study
Genlisea_repens	OR987806	this study
Genlisea_roraimensis	OR987807	this study
Genlisea_subglabra	OR987808	this study
Genlisea_uncinata	OR987809	this study
Genlisea_violacea	OR987810	this study
Pinguicula_agnata	OR987811	this study
Pinguicula_crassifolia	OR987812	this study
Pinguicula_cyclosecta	OR987813	this study
Pinguicula_gypsicola	OR987814	this study
Pinguicula_lusitanica	OR987815	this study
Pinguicula_primuliflora	OR987816	this study
Pinguicula_sethos	OR987817	this study
Utricularia_aurea	OR987818	this study
Utricularia_dichotoma	OR987819	this study
Utricularia_flaccida	OR987820	this study
Utricularia_gibba	OR987821	this study
Utricularia_inflexa	OR987822	this study
Utricularia_involvens	OR987823	this study
Utricularia_laciniata	OR987824	this study
Utricularia_longifolia	OR987825	this study
Utricularia_nana	OR987826	this study
Utricularia_neottioides	OR987827	this study
Utricularia_praelonga	OR987828	this study
Utricularia_pubescens	OR987829	this study
Utricularia_purpurea	OR987830	this study
Utricularia_reflexa	OR987831	this study
Utricularia_resupinata	OR987832	this study
Utricularia_volubilis	OR987833	this study

## Sheet: TableS5_SubsModelSelection
Table S4: Maximum Likelihood fits of 24 different nucleotide substitution models
Model	No. of parameters	BIC	AICc	lnL	Invariant	Gamma
JC+G	72	1639.75	1131.28	-493.034	NA	0.05
JC+G+I	73	1644.21	1128.69	-490.722	0.638554	0.189462
T92+G	74	1644.44	1121.88	-486.299	NA	0.05
K2+G	73	1645.86	1130.34	-491.548	NA	0.05
T92+G+I	75	1647	1117.39	-483.04	0.636978	0.183409
K2+G+I	74	1650.22	1127.65	-489.186	0.635013	0.184032
JC+I	72	1654.19	1145.72	-500.254	0.466245	NA
JC	71	1655.81	1154.38	-505.6	NA	NA
HKY+G	76	1657.1	1120.44	-483.549	NA	0.05
T92+I	74	1657.23	1134.67	-492.695	0.466245	NA
T92	73	1658.88	1143.35	-498.056	NA	NA
HKY+G+I	77	1659.56	1115.86	-480.237	0.665419	0.216704
K2+I	73	1660.26	1144.74	-498.747	0.466245	NA
K2	72	1661.88	1153.4	-504.096	NA	NA
TN93+G	77	1665.99	1122.29	-483.452	NA	0.05
TN93+G+I	78	1668.55	1117.8	-480.193	0.655763	0.206381
HKY+I	76	1669.92	1133.26	-489.958	0.466245	NA
HKY	75	1671.58	1141.96	-495.326	NA	NA
TN93+I	77	1678.72	1135.02	-489.817	0.466245	NA
TN93	76	1680.35	1143.69	-495.172	NA	NA
GTR+G	80	1693.21	1128.38	-483.445	NA	0.05
GTR+G+I	81	1694.75	1122.88	-479.675	0.65702	0.225546
GTR+I	80	1703.86	1139.03	-488.768	0.466245	NA
GTR	79	1707.48	1149.69	-495.119	NA	NA
Models with the lowest BIC scores (Bayesian Information Criterion) are considered to describe the substitution pattern the best. For each model, AICc value (Akaike Information Criterion, corrected), Maximum Likelihood value (lnL), and the number of parameters (including branch lengths) are also presented. Non-uniformity of evolutionary rates among sites may be modeled by using a discrete Gamma di…

## Sheet: TableS6_DATA
Table S6: The main dataset used in all analyses.
Superclass	Order	Family	genus	section or subgenus	WorkingName	Accepted/Current_Name	COX state	accession number	source	COX mutation determination method	1C(Mb)	2C/2n(Mb)	Original source of genome size	2n	Secondary or primary source of chromosome number	Range size [km2]
FOCAL GROUP	LAMIALES	LENTIBULARIACEAE	Genlisea	Genlisea	Genlisea_aurea	Genlisea aurea_A.St.-Hil.	CS	AY600088.1	GenBank	sequence	64	2.8	Greilhuber J, Borsch T, Müller K, Worberg A, Porembski S, Barthlott W. 2006. Smallest angiosperm genomes found in lentibulariaceae, with chromosomes of bacterial size. Plant Biol (Stuttg). 8: 770-777.	46	Greilhuber J, Borsch T, Müller K, Worberg A, Porembski S, Barthlott W. 2006. Smallest angiosperm genomes found in lentibulariaceae, with chromosomes of bacterial size. Plant Biol (Stuttg). 8: 770-777.	1969011
FOCAL GROUP	LAMIALES	LENTIBULARIACEAE	Genlisea	Tayloria	Genlisea_flexuosa	Genlisea flexuosa_Rivadavia, A.Fleischm. & Gonella	LS	OR987798	this study	sequence	1121	140.1	Veleba A, Bureš P, Adamec L, Šmarda P, Lipnerová I, Horová L. 2014. Genome size and genomic GC content evolution in the miniature genome-sized family Lentibulariaceae. New Phytol. 203: 22-28.	16	Veleba A, Bureš P, Adamec L, Šmarda P, Lipnerová I, Horová L. 2014. Genome size and genomic GC content evolution in the miniature genome-sized family Lentibulariaceae. New Phytol. 203: 22-28.	978
FOCAL GROUP	LAMIALES	LENTIBULARIACEAE	Genlisea	Recurvatae	Genlisea_glandulosissima	Genlisea glandulosissima_R.E.Fr.	CC	OR987799	this study	sequence	169	8.9	Veleba A, Bureš P, Adamec L, Šmarda P, Lipnerová I, Horová L. 2014. Genome size and genomic GC content evolution in the miniature genome-sized family Lentibulariaceae. New Phytol. 203: 22-28.	38	Veleba A, Bureš P, Adamec L, Šmarda P, Lipnerová I, Horová L. 2014. Genome size and genomic GC content evolution in the miniature genome-sized family Lentibulariaceae. New Phytol. 203: 22-28.	NA
FOCAL GROUP	LAMIALES	LENTIBULARIACEAE	Genlisea	Genlisea	Genlisea_guianensis	Genlisea guianensis_N.E.Br.	CS	NA	NA	estimated on the basis of phylogenetic affiliation	298	14.9	Fleischmann A, Michael TP, Rivadavia F, Sousa A, Wang W, Temsch EM, Greilhuber J, Müller KF, Heubl G. 2014. Evolution of genome size and chromosome number in the carnivorous plant genus Genlisea (Lentibulariaceae), with a new estimate of the minimum genome size in angiosperms. Ann Bot. 114: 1651-1663.	40	Fleischmann A, Michael TP, Rivadavia F, Sousa A, Wang W, Temsch EM, Greilhuber J, Müller KF, Heubl G. 2014. Evolution of genome size and chromosome number in the carnivorous plant genus Genlisea (Lentibulariaceae), with a new estimate of the minimum genome size in angiosperms. Ann Bot. 114: 1651-1663.	3557454
FOCAL GROUP	LAMIALES	LENTIBULARIACEAE	Genlisea	Recurvatae	Genlisea_hispidula	Genlisea hispidula_Stapf	CC	OR987800	this study	sequence	1417	70.9	Veleba A, Bureš P, Adamec L, Šmarda P, Lipnerová I, Horová L. 2014. Genome size and genomic GC content evolution in the miniature genome-sized family Lentibulariaceae. New Phytol. 203: 22-28.	40	Vu GTH et al. 2015. Comparative Genome Analysis Reveals Divergent Genome Size Evolution in a Carnivorous Plant Genus. The Plant Genome 8: 1–14.	1602743
FOCAL GROUP	LAMIALES	LENTIBULARIACEAE	Genlisea	Tayloria	Genlisea_lobata	Genlisea lobata_Fromm	LS	NA	NA	estimated on the basis of phylogenetic affiliation	1200	150	Veleba A, Bureš P, Adamec L, Šmarda P, Lipnerová I, Horová L. 2014. Genome size and genomic GC content evolution in the miniature genome-sized family Lentibulariaceae. New Phytol. 203: 22-28.	16	Veleba A, Bureš P, Adamec L, Šmarda P, Lipnerová I, Horová L. 2014. Genome size and genomic GC content evolution in the miniature genome-sized family Lentibulariaceae. New Phytol. 203: 22-28.	247763
FOCAL GROUP	LAMIALES	LENTIBULARIACEAE	Genlisea	Recurvatae	Genlisea_margaretae	Genlisea margaretae_Hutch.	CC	OR987801	this study	sequence	168	8.8	Veleba A, Bureš P, Adamec L, Šmarda P, Lipnerová I, Horová L. 2014. Genome size and genomic GC content evolution in the miniature genome-sized family Lentibulariaceae. New Phytol. 203: 22-28.	38	Tran TD. et al. 2015. Chromatin organization and cytological features of carnivorous Genlisea species with large genome size differences. Front Plant Sci. 2015; 6: 613.	123723
FOCAL GROUP	LAMIALES	LENTIBULARIACEAE	Genlisea	Tayloria	Genlisea_metallica	Genlisea metallica_Rivadavia & A.Fleischm.	LS	NA	NA	estimated on the basis of phylogenetic affiliation	1057	132.1	Fleischmann A, Michael TP, Rivadavia F, Sousa A, Wang W, Temsch EM, Greilhuber J, Müller KF, Heubl G. 2014. Evolution of genome size and chromosome number in the carnivorous plant genus Genlisea (Lentibulariaceae), with a new estimate of the minimum genome size in angiosperms. Ann Bot. 114: 1651-1663.	16	Fleischmann A, Michael TP, Rivadavia F, Sousa A, Wang W, Temsch EM, Greilhuber J, Müller KF, Heubl G. 2014. Evolution of genome size and chromosome number in the carnivorous plant genus Genlisea (Lentibulariaceae), with a new estimate of the minimum genome size in angiosperms. Ann Bot. 114: 1651-1663.	NA
FOCAL GROUP	LAMIALES	LENTIBULARIACEAE	Genlisea	Genlisea	Genlisea_minor	Genlisea aurea var. minor_(A.St.-Hil.) A.Fleischm.	CS	OR987796	this study	sequence	117	5.1	Fleischmann A, Michael TP, Rivadavia F, Sousa A, Wang W, Temsch EM, Greilhuber J, Müller KF, Heubl G. 2014. Evolution of genome size and chromosome number in the carnivorous plant genus Genlisea (Lentibulariaceae), with a new estimate of the minimum genome size in angiosperms. Ann Bot. 114: 1651-1663.	46	Fleischmann A, Michael TP, Rivadavia F, Sousa A, Wang W, Temsch EM, Greilhuber J, Müller KF, Heubl G. 2014. Evolution of genome size and chromosome number in the carnivorous plant genus Genlisea (Lentibulariaceae), with a new estimate of the minimum genome size in angiosperms. Ann Bot. 114: 1651-1663.	NA
FOCAL GROUP	LAMIALES	LENTIBULARIACEAE	Genlisea	Genlisea	Genlisea_nigrocaulis	Genlisea nigrocaulis_Steyerm.	CS	OR987802	this study	sequence	77	3.8	Veleba A, Bureš P, Adamec L, Šmarda P, Lipnerová I, Horová L. 2014. Genome size and genomic GC content evolution in the miniature genome-sized family Lentibulariaceae. New Phytol. 203: 22-28.	40	Vu GTH et al. 2015. Comparative Genome Analysis Reveals Divergent Genome Size Evolution in a Carnivorous Plant Genus. The Plant Genome 8: 1–14.	NA
FOCAL GROUP	LAMIALES	LENTIBULARIACEAE	Genlisea	Genlisea	Genlisea_oxycentron	Genlisea oxycentron_P.Taylor	CS	OR987803	this study	sequence	75	NA	Fleischmann A, Michael TP, Rivadavia F, Sousa A, Wang W, Temsch EM, Greilhuber J, Müller KF, Heubl G. 2014. Evolution of genome size and chromosome number in the carnivorous plant genus Genlisea (Lentibulariaceae), with a new estimate of the minimum genome size in angiosperms. Ann Bot. 114: 1651-1663.	NA	NA	NA
FOCAL GROUP	LAMIALES	LENTIBULARIACEAE	Genlisea	Genlisea	Genlisea_pygmaea	Genlisea pygmaea_A.St.-Hil.	CS	OR987805	this study	sequence	161	4	Veleba A, Bureš P, Adamec L, Šmarda P, Lipnerová I, Horová L. 2014. Genome size and genomic GC content evolution in the miniature genome-sized family Lentibulariaceae. New Phytol. 203: 22-28.	80	Vu GTH et al. 2015. Comparative Genome Analysis Reveals Divergent Genome Size Evolution in a Carnivorous Plant Genus. The Plant Genome 8: 1–14.	5640175
FOCAL GROUP	LAMIALES	LENTIBULARIACEAE	Genlisea	Genlisea	Genlisea_repens	Genlisea repens_Benj.	CS	OR987806	this study	sequence	77	NA	Veleba A, Bureš P, Adamec L, Šmarda P, Lipnerová I, Horová L. 2014. Genome size and genomic GC content evolution in the miniature genome-sized family Lentibulariaceae. New Phytol. 203: 22-28.	NA	NA	6871389
FOCAL GROUP	LAMIALES	LENTIBULARIACEAE	Genlisea	Genlisea	Genlisea_roraimensis	Genlisea roraimensis_N.E.Br.	CS	OR987807	this study	sequence	95	NA	this study	NA	NA	NA
FOCAL GROUP	LAMIALES	LENTIBULARIACEAE	Genlisea	Recurvatae	Genlisea_subglabra	Genlisea subglabra_Stapf	CC	OR987808	this study	sequence	1471	73.6	Veleba A, Bureš P, Adamec L, Šmarda P, Lipnerová I, Horová L. 2014. Genome size and genomic GC content evolution in the miniature genome-sized family Lentibulariaceae. New Phytol. 203: 22-28.	40	Tran TD. et al. 2015. Chromatin organization and cytological features of carnivorous Genlisea species with large genome size differences. Front Plant Sci. 2015; 6: 613.	NA
FOCAL GROUP	LAMIALES	LENTIBULARIACEAE	Genlisea	Genlisea	Genlisea_tuberosa	Genlisea tuberosa_Rivadavia, Gonella & A.Fleischm.	CS	UML39692.1	GenBank	sequence	65	NA	Fleischmann A, Michael TP, Rivadavia F, Sousa A, Wang W, Temsch EM, Greilhuber J, Müller KF, Heubl G. 2014. Evolution of genome size and chromosome number in the carnivorous plant genus Genlisea (Lentibulariaceae), with a new estimate of the minimum genome size in angiosperms. Ann Bot. 114: 1651-1663.	NA	NA	240888
FOCAL GROUP	LAMIALES	LENTIBULARIACEAE	Genlisea	Tayloria	Genlisea_uncinata	Genlisea uncinata_P.Taylor & Fromm	LS	OR987809	this study	sequence	995	124.4	Greilhuber J, Borsch T, Müller K, Worberg A, Porembski S, Barthlott W. 2006. Smallest angiosperm genomes found in lentibulariaceae, with chromosomes of bacterial size. Plant Biol (Stuttg). 8: 770-777.	16	Fleischmann A, Michael TP, Rivadavia F, Sousa A, Wang W, Temsch EM, Greilhuber J, Müller KF, Heubl G. 2014. Evolution of genome size and chromosome number in the carnivorous plant genus Genlisea (Lentibulariaceae), with a new estimate of the minimum genome size in angiosperms. Ann Bot. 114: 1651-1663.	6344
FOCAL GROUP	LAMIALES	LENTIBULARIACEAE	Genlisea	Tayloria	Genlisea_violacea	Genlisea violacea_A.St.-Hil.	LS	OR987810	this study	sequence	460	57.5	Veleba A, Bureš P, Adamec L, Šmarda P, Lipnerová I, Horová L. 2014. Genome size and genomic GC content evolution in the miniature genome-sized family Lentibulariaceae. New Phytol. 203: 22-28.	16	Fleischmann A, Michael TP, Rivadavia F, Sousa A, Wang W, Temsch EM, Greilhuber J, Müller KF, Heubl G. 2014. Evolution of genome size and chromosome number in the carnivorous plant genus Genlisea (Lentibulariaceae), with a new estimate of the minimum genome size in angiosperms. Ann Bot. 114: 1651-1663.	568180
FOCAL GROUP	LAMIALES	LENTIBULARIACEAE	Pinguicula	Isoloba	Pinguicula_agnata	Pinguicula agnata_Casper	LS	OR987811	this study	sequence	651	59.2	Veleba A, Bureš P, Adamec L, Šmarda P, Lipnerová I, Horová L. 2014. Genome size and genomic GC content evolution in the miniature genome-sized family Lentibulariaceae. New Phytol. 203: 22-28.	22	Veleba A, Bureš P, Adamec L, Šmarda P, Lipnerová I, Horová L. 2014. Genome size and genomic GC content evolution in the miniature genome-sized family Lentibulariaceae. New Phytol. 203: 22-28.	13982
FOCAL GROUP	LAMIALES	LENTIBULARIACEAE	Pinguicula	Pinguicula	Pinguicula_bohemica	Pinguicula vulgaris subsp. bohemica_(Kraj.) Domin	LS	NA	NA	estimated on the basis of phylogenetic affiliation	590	18.4	Veleba A, Bureš P, Adamec L, Šmarda P, Lipnerová I, Horová L. 2014. Genome size and genomic GC content evolution in the miniature genome-sized family Lentibulariaceae. New Phytol. 203: 22-28.	64	Veleba A, Bureš P, Adamec L, Šmarda P, Lipnerová I, Horová L. 2014. Genome size and genomic GC content evolution in the miniature genome-sized family Lentibulariaceae. New Phytol. 203: 22-28.	NA
FOCAL GROUP	LAMIALES	LENTIBULARIACEAE	Pinguicula	Isoloba	Pinguicula_caerulea	Pinguicula caerulea_Walter	LS	NA	NA	estimated on the basis of phylogenetic affiliation	1178	73.6	Veleba A, Bureš P, Adamec L, Šmarda P, Lipnerová I, Horová L. 2014. Genome size and genomic GC content evolution in the miniature genome-sized family Lentibulariaceae. New Phytol. 203: 22-28.	32	Veleba A, Bureš P, Adamec L, Šmarda P, Lipnerová I, Horová L. 2014. Genome size and genomic GC content evolution in the miniature genome-sized family Lentibulariaceae. New Phytol. 203: 22-28.	511714
FOCAL GROUP	LAMIALES	LENTIBULARIACEAE	Pinguicula	Pinguicula	Pinguicula_colimensis	Pinguicula colimensis_McVaugh & Mickel	LS	NA	NA	estimated on the basis of phylogenetic affiliation	600	54.5	Veleba A, Bureš P, Adamec L, Šmarda P, Lipnerová I, Horová L. 2014. Genome size and genomic GC content evolution in the miniature genome-sized family Lentibulariaceae. New Phytol. 203: 22-28.	22	Veleba A, Bureš P, Adamec L, Šmarda P, Lipnerová I, Horová L. 2014. Genome size and genomic GC content evolution in the miniature genome-sized family Lentibulariaceae. New Phytol. 203: 22-28.	180
FOCAL GROUP	LAMIALES	LENTIBULARIACEAE	Pinguicula	Pinguicula	Pinguicula_corsica	Pinguicula corsica_Bernard & Gren.	LS	NA	NA	estimated on the basis of phylogenetic affiliation	344	43	Veleba A, Bureš P, Adamec L, Šmarda P, Lipnerová I, Horová L. 2014. Genome size and genomic GC content evolution in the miniature genome-sized family Lentibulariaceae. New Phytol. 203: 22-28.	16	Veleba A, Bureš P, Adamec L, Šmarda P, Lipnerová I, Horová L. 2014. Genome size and genomic GC content evolution in the miniature genome-sized family Lentibulariaceae. New Phytol. 203: 22-28.	2111
FOCAL GROUP	LAMIALES	LENTIBULARIACEAE	Pinguicula	Isoloba	Pinguicula_crystallina_hirtiflora	Pinguicula hirtiflora_Ten.	LS	NA	NA	estimated on the basis of phylogenetic affiliation	529	37.8	Veleba A, Bureš P, Adamec L, Šmarda P, Lipnerová I, Horová L. 2014. Genome size and genomic GC content evolution in the miniature genome-sized family Lentibulariaceae. New Phytol. 203: 22-28.	28	Veleba A, Bureš P, Adamec L, Šmarda P, Lipnerová I, Horová L. 2014. Genome size and genomic GC content evolution in the miniature genome-sized family Lentibulariaceae. New Phytol. 203: 22-28.	NA
FOCAL GROUP	LAMIALES	LENTIBULARIACEAE	Pinguicula	Pinguicula	Pinguicula_cyclosecta	Pinguicula cyclosecta_Casper	LS	OR987813	this study	sequence	500	45.5	Veleba A, Bureš P, Adamec L, Šmarda P, Lipnerová I, Horová L. 2014. Genome size and genomic GC content evolution in the miniature genome-sized family Lentibulariaceae. New Phytol. 203: 22-28.	22	Veleba A, Bureš P, Adamec L, Šmarda P, Lipnerová I, Horová L. 2014. Genome size and genomic GC content evolution in the miniature genome-sized family Lentibulariaceae. New Phytol. 203: 22-28.	46032
FOCAL GROUP	LAMIALES	LENTIBULARIACEAE	Pinguicula	Pinguicula	Pinguicula_dertosensis	Pinguicula dertosensis_(Cañig.) Mateo & M.B.Crespo	LS	NA	NA	estimated on the basis of phylogenetic affiliation	708	22.1	Veleba A, Bureš P, Adamec L, Šmarda P, Lipnerová I, Horová L. 2014. Genome size and genomic GC content evolution in the miniature genome-sized family Lentibulariaceae. New Phytol. 203: 22-28.	64	Veleba A, Bureš P, Adamec L, Šmarda P, Lipnerová I, Horová L. 2014. Genome size and genomic GC content evolution in the miniature genome-sized family Lentibulariaceae. New Phytol. 203: 22-28.	52823
FOCAL GROUP	LAMIALES	LENTIBULARIACEAE	Pinguicula	Pinguicula	Pinguicula_ehlersiae	Pinguicula ehlersiae_Speta & F.Fuchs	LS	AF482514.2	GenBank	sequence	978	44.5	Veleba A, Bureš P, Adamec L, Šmarda P, Lipnerová I, Horová L. 2014. Genome size and genomic GC content evolution in the miniature genome-sized family Lentibulariaceae. New Phytol. 203: 22-28.	44	Veleba A, Bureš P, Adamec L, Šmarda P, Lipnerová I, Horová L. 2014. Genome size and genomic GC content evolution in the miniature genome-sized family Lentibulariaceae. New Phytol. 203: 22-28.	1217
FOCAL GROUP	LAMIALES	LENTIBULARIACEAE	Pinguicula	Temnoceras	Pinguicula_emarginata	Pinguicula emarginata_S.Z.Ruiz & Rzed.	LS	NA	NA	estimated on the basis of phylogenetic affiliation	717	65.2	Veleba A, Bureš P, Adamec L, Šmarda P, Lipnerová I, Horová L. 2014. Genome size and genomic GC content evolution in the miniature genome-sized family Lentibulariaceae. New Phytol. 203: 22-28.	22	Veleba A, Bureš P, Adamec L, Šmarda P, Lipnerová I, Horová L. 2014. Genome size and genomic GC content evolution in the miniature genome-sized family Lentibulariaceae. New Phytol. 203: 22-28.	50
FOCAL GROUP	LAMIALES	LENTIBULARIACEAE	Pinguicula	Pinguicula	Pinguicula_esseriana	Pinguicula esseriana_B.Kirchn.	LS	NA	NA	estimated on the basis of phylogenetic affiliation	760	47.5	Veleba A, Bureš P, Adamec L, Šmarda P, Lipnerová I, Horová L. 2014. Genome size and genomic GC content evolution in the miniature genome-sized family Lentibulariaceae. New Phytol. 203: 22-28.	32	Veleba A, Bureš P, Adamec L, Šmarda P, Lipnerová I, Horová L. 2014. Genome size and genomic GC content evolution in the miniature genome-sized family Lentibulariaceae. New Phytol. 203: 22-28.	27438
FOCAL GROUP	LAMIALES	LENTIBULARIACEAE	Pinguicula	Isoloba	Pinguicula_gigantea	Pinguicula gigantea_Luhrs	LS	NA	NA	estimated on the basis of phylogenetic affiliation	598	54.4	Veleba A, Bureš P, Adamec L, Šmarda P, Lipnerová I, Horová L. 2014. Genome size and genomic GC content evolution in the miniature genome-sized family Lentibulariaceae. New Phytol. 203: 22-28.	22	Veleba A, Bureš P, Adamec L, Šmarda P, Lipnerová I, Horová L. 2014. Genome size and genomic GC content evolution in the miniature genome-sized family Lentibulariaceae. New Phytol. 203: 22-28.	NA
FOCAL GROUP	LAMIALES	LENTIBULARIACEAE	Pinguicula	Temnoceras	Pinguicula_gracilis	Pinguicula gracilis_Zamudio	LS	AF482515.1	GenBank	sequence	518	47.1	Veleba A, Bureš P, Adamec L, Šmarda P, Lipnerová I, Horová L. 2014. Genome size and genomic GC content evolution in the miniature genome-sized family Lentibulariaceae. New Phytol. 203: 22-28.	22	Veleba A, Bureš P, Adamec L, Šmarda P, Lipnerová I, Horová L. 2014. Genome size and genomic GC content evolution in the miniature genome-sized family Lentibulariaceae. New Phytol. 203: 22-28.	4431
FOCAL GROUP	LAMIALES	LENTIBULARIACEAE	Pinguicula	Pinguicula	Pinguicula_grandiflora	Pinguicula grandiflora_Lam.	LS	AF482516.2	GenBank	sequence	424	26.5	Veleba A, Bureš P, Adamec L, Šmarda P, Lipnerová I, Horová L. 2014. Genome size and genomic GC content evolution in the miniature genome-sized family Lentibulariaceae. New Phytol. 203: 22-28.	32	Veleba A, Bureš P, Adamec L, Šmarda P, Lipnerová I, Horová L. 2014. Genome size and genomic GC content evolution in the miniature genome-sized family Lentibulariaceae. New Phytol. 203: 22-28.	1056693
FOCAL GROUP	LAMIALES	LENTIBULARIACEAE	Pinguicula	Pinguicula	Pinguicula_gypsicola	Pinguicula gypsicola_Brandegee	LS	OR987814	this study	sequence	501	45.5	Veleba A, Bureš P, Adamec L, Šmarda P, Lipnerová I, Horová L. 2014. Genome size and genomic GC content evolution in the miniature genome-sized family Lentibulariaceae. New Phytol. 203: 22-28.	22	Veleba A, Bureš P, Adamec L, Šmarda P, Lipnerová I, Horová L. 2014. Genome size and genomic GC content evolution in the miniature genome-sized family Lentibulariaceae. New Phytol. 203: 22-28.	36
FOCAL GROUP	LAMIALES	LENTIBULARIACEAE	Pinguicula	Pinguicula	Pinguicula_hemiepiphytica	Pinguicula hemiepiphytica_Zamudio & Rzed.	LS	NA	NA	estimated on the basis of phylogenetic affiliation	702	63.8	Veleba A, Bureš P, Adamec L, Šmarda P, Lipnerová I, Horová L. 2014. Genome size and genomic GC content evolution in the miniature genome-sized family Lentibulariaceae. New Phytol. 203: 22-28.	22	Veleba A, Bureš P, Adamec L, Šmarda P, Lipnerová I, Horová L. 2014. Genome size and genomic GC content evolution in the miniature genome-sized family Lentibulariaceae. New Phytol. 203: 22-28.	890
FOCAL GROUP	LAMIALES	LENTIBULARIACEAE	Pinguicula	Isoloba	Pinguicula_heterophylla	Pinguicula heterophylla_Benth.	LS	NA	NA	estimated on the basis of phylogenetic affiliation	522	47.5	Veleba A, Bureš P, Adamec L, Šmarda P, Lipnerová I, Horová L. 2014. Genome size and genomic GC content evolution in the miniature genome-sized family Lentibulariaceae. New Phytol. 203: 22-28.	22	Veleba A, Bureš P, Adamec L, Šmarda P, Lipnerová I, Horová L. 2014. Genome size and genomic GC content evolution in the miniature genome-sized family Lentibulariaceae. New Phytol. 203: 22-28.	75800
FOCAL GROUP	LAMIALES	LENTIBULARIACEAE	Pinguicula	Temnoceras	Pinguicula_chilensis	Pinguicula chilensis_Clos	LS	NA	NA	estimated on the basis of phylogenetic affiliation	241	30.1	Veleba A, Bureš P, Adamec L, Šmarda P, Lipnerová I, Horová L. 2014. Genome size and genomic GC content evolution in the miniature genome-sized family Lentibulariaceae. New Phytol. 203: 22-28.	16	Veleba A, Bureš P, Adamec L, Šmarda P, Lipnerová I, Horová L. 2014. Genome size and genomic GC content evolution in the miniature genome-sized family Lentibulariaceae. New Phytol. 203: 22-28.	89024
FOCAL GROUP	LAMIALES	LENTIBULARIACEAE	Pinguicula	Isoloba	Pinguicula_ibarrae	Pinguicula ibarrae_Zamudio	LS	NA	NA	estimated on the basis of phylogenetic affiliation	676	61.5	Veleba A, Bureš P, Adamec L, Šmarda P, Lipnerová I, Horová L. 2014. Genome size and genomic GC content evolution in the miniature genome-sized family Lentibulariaceae. New Phytol. 203: 22-28.	22	Veleba A, Bureš P, Adamec L, Šmarda P, Lipnerová I, Horová L. 2014. Genome size and genomic GC content evolution in the miniature genome-sized family Lentibulariaceae. New Phytol. 203: 22-28.	1
FOCAL GROUP	LAMIALES	LENTIBULARIACEAE	Pinguicula	Isoloba	Pinguicula_jarmilae	Pinguicula jarmilae_Halda & Malina	LS	NA	NA	estimated on the basis of phylogenetic affiliation	173	NA	Veleba A, Bureš P, Adamec L, Šmarda P, Lipnerová I, Horová L. 2014. Genome size and genomic GC content evolution in the miniature genome-sized family Lentibulariaceae. New Phytol. 203: 22-28.	NA	NA	NA
FOCAL GROUP	LAMIALES	LENTIBULARIACEAE	Pinguicula	Pinguicula	Pinguicula_jaumavensis	Pinguicula jaumavensis_Debbert	LS	NA	NA	estimated on the basis of phylogenetic affiliation	495	45	Veleba A, Bureš P, Adamec L, Šmarda P, Lipnerová I, Horová L. 2014. Genome size and genomic GC content evolution in the miniature genome-sized family Lentibulariaceae. New Phytol. 203: 22-28.	22	Veleba A, Bureš P, Adamec L, Šmarda P, Lipnerová I, Horová L. 2014. Genome size and genomic GC content evolution in the miniature genome-sized family Lentibulariaceae. New Phytol. 203: 22-28.	NA
FOCAL GROUP	LAMIALES	LENTIBULARIACEAE	Pinguicula	Pinguicula	Pinguicula_laueana	Pinguicula laueana_Speta & F.Fuchs	LS	NA	NA	estimated on the basis of phylogenetic affiliation	789	71.7	Veleba A, Bureš P, Adamec L, Šmarda P, Lipnerová I, Horová L. 2014. Genome size and genomic GC content evolution in the miniature genome-sized family Lentibulariaceae. New Phytol. 203: 22-28.	22	Veleba A, Bureš P, Adamec L, Šmarda P, Lipnerová I, Horová L. 2014. Genome size and genomic GC content evolution in the miniature genome-sized family Lentibulariaceae. New Phytol. 203: 22-28.	NA
FOCAL GROUP	LAMIALES	LENTIBULARIACEAE	Pinguicula	Pinguicula	Pinguicula_longifolia_caussensis	Pinguicula caussensis_(Casper) Roccia	LS	NA	NA	estimated on the basis of phylogenetic affiliation	623	38.9	Veleba A, Bureš P, Adamec L, Šmarda P, Lipnerová I, Horová L. 2014. Genome size and genomic GC content evolution in the miniature genome-sized family Lentibulariaceae. New Phytol. 203: 22-28.	32	Veleba A, Bureš P, Adamec L, Šmarda P, Lipnerová I, Horová L. 2014. Genome size and genomic GC content evolution in the miniature genome-sized family Lentibulariaceae. New Phytol. 203: 22-28.	NA
FOCAL GROUP	LAMIALES	LENTIBULARIACEAE	Pinguicula	Pinguicula	Pinguicula_longifolia_reichenbachiana	Pinguicula reichenbachiana_Schindl.	LS	NA	NA	estimated on the basis of phylogenetic affiliation	469	29.3	Veleba A, Bureš P, Adamec L, Šmarda P, Lipnerová I, Horová L. 2014. Genome size and genomic GC content evolution in the miniature genome-sized family Lentibulariaceae. New Phytol. 203: 22-28.	32	Veleba A, Bureš P, Adamec L, Šmarda P, Lipnerová I, Horová L. 2014. Genome size and genomic GC content evolution in the miniature genome-sized family Lentibulariaceae. New Phytol. 203: 22-28.	NA
FOCAL GROUP	LAMIALES	LENTIBULARIACEAE	Pinguicula	Isoloba	Pinguicula_lusitanica	Pinguicula lusitanica_L.	LS	OR987815	this study	sequence	665	110.8	Veleba A, Bureš P, Adamec L, Šmarda P, Lipnerová I, Horová L. 2014. Genome size and genomic GC content evolution in the miniature genome-sized family Lentibulariaceae. New Phytol. 203: 22-28.	12	Veleba A, Bureš P, Adamec L, Šmarda P, Lipnerová I, Horová L. 2014. Genome size and genomic GC content evolution in the miniature genome-sized family Lentibulariaceae. New Phytol. 203: 22-28.	1344709
FOCAL GROUP	LAMIALES	LENTIBULARIACEAE	Pinguicula	Pinguicula	Pinguicula_macroceras	Pinguicula macroceras_Pall. ex Link	LS	NA	NA	estimated on the basis of phylogenetic affiliation	591	18.5	Veleba A, Bureš P, Adamec L, Šmarda P, Lipnerová I, Horová L. 2014. Genome size and genomic GC content evolution in the miniature genome-sized family Lentibulariaceae. New Phytol. 203: 22-28.	64	Veleba A, Bureš P, Adamec L, Šmarda P, Lipnerová I, Horová L. 2014. Genome size and genomic GC content evolution in the miniature genome-sized family Lentibulariaceae. New Phytol. 203: 22-28.	36684973
FOCAL GROUP	LAMIALES	LENTIBULARIACEAE	Pinguicula	Pinguicula	Pinguicula_macrophylla	Pinguicula macrophylla_Kunth	LS	NA	NA	estimated on the basis of phylogenetic affiliation	627	57	Veleba A, Bureš P, Adamec L, Šmarda P, Lipnerová I, Horová L. 2014. Genome size and genomic GC content evolution in the miniature genome-sized family Lentibulariaceae. New Phytol. 203: 22-28.	22	Veleba A, Bureš P, Adamec L, Šmarda P, Lipnerová I, Horová L. 2014. Genome size and genomic GC content evolution in the miniature genome-sized family Lentibulariaceae. New Phytol. 203: 22-28.	122696
FOCAL GROUP	LAMIALES	LENTIBULARIACEAE	Pinguicula	Isoloba	Pinguicula_mirandae	Pinguicula mirandae_Zamudio & Salinas	LS	NA	NA	estimated on the basis of phylogenetic affiliation	663	NA	Veleba A, Bureš P, Adamec L, Šmarda P, Lipnerová I, Horová L. 2014. Genome size and genomic GC content evolution in the miniature genome-sized family Lentibulariaceae. New Phytol. 203: 22-28.	NA	NA	3
FOCAL GROUP	LAMIALES	LENTIBULARIACEAE	Pinguicula	Pinguicula	Pinguicula_moctezumae	Pinguicula moctezumae_Zamudio & R.Z.Ortega	LS	NA	NA	estimated on the basis of phylogenetic affiliation	572	52	Veleba A, Bureš P, Adamec L, Šmarda P, Lipnerová I, Horová L. 2014. Genome size and genomic GC content evolution in the miniature genome-sized family Lentibulariaceae. New Phytol. 203: 22-28.	22	Veleba A, Bureš P, Adamec L, Šmarda P, Lipnerová I, Horová L. 2014. Genome size and genomic GC content evolution in the miniature genome-sized family Lentibulariaceae. New Phytol. 203: 22-28.	193
FOCAL GROUP	LAMIALES	LENTIBULARIACEAE	Pinguicula	Pinguicula	Pinguicula_moranensis	Pinguicula moranensis_Kunth	LS	SRR20911999	GenBank	sequence	713	64.8	Veleba A, Bureš P, Adamec L, Šmarda P, Lipnerová I, Horová L. 2014. Genome size and genomic GC content evolution in the miniature genome-sized family Lentibulariaceae. New Phytol. 203: 22-28.	22	Veleba A, Bureš P, Adamec L, Šmarda P, Lipnerová I, Horová L. 2014. Genome size and genomic GC content evolution in the miniature genome-sized family Lentibulariaceae. New Phytol. 203: 22-28.	551005
FOCAL GROUP	LAMIALES	LENTIBULARIACEAE	Pinguicula	Pinguicula	Pinguicula_mundi	Pinguicula mundi_Blanca, Jamilena, Ruíz Rejón & Reg.Zamora	LS	NA	NA	estimated on the basis of phylogenetic affiliation	616	19.3	Veleba A, Bureš P, Adamec L, Šmarda P, Lipnerová I, Horová L. 2014. Genome size and genomic GC content evolution in the miniature genome-sized family Lentibulariaceae. New Phytol. 203: 22-28.	64	Veleba A, Bureš P, Adamec L, Šmarda P, Lipnerová I, Horová L. 2014. Genome size and genomic GC content evolution in the miniature genome-sized family Lentibulariaceae. New Phytol. 203: 22-28.	23100
FOCAL GROUP	LAMIALES	LENTIBULARIACEAE	Pinguicula	Isoloba	Pinguicula_planifolia	Pinguicula planifolia_Chapm.	LS	NA	NA	estimated on the basis of phylogenetic affiliation	583	36.4	Veleba A, Bureš P, Adamec L, Šmarda P, Lipnerová I, Horová L. 2014. Genome size and genomic GC content evolution in the miniature genome-sized family Lentibulariaceae. New Phytol. 203: 22-28.	32	Veleba A, Bureš P, Adamec L, Šmarda P, Lipnerová I, Horová L. 2014. Genome size and genomic GC content evolution in the miniature genome-sized family Lentibulariaceae. New Phytol. 203: 22-28.	22205
FOCAL GROUP	LAMIALES	LENTIBULARIACEAE	Pinguicula	Isoloba	Pinguicula_primuliflora	Pinguicula primuliflora_C.E.Wood & R.K.Godfrey	LS	OR987816	this study	sequence	830	75.5	Veleba A, Bureš P, Adamec L, Šmarda P, Lipnerová I, Horová L. 2014. Genome size and genomic GC content evolution in the miniature genome-sized family Lentibulariaceae. New Phytol. 203: 22-28.	22	Veleba A, Bureš P, Adamec L, Šmarda P, Lipnerová I, Horová L. 2014. Genome size and genomic GC content evolution in the miniature genome-sized family Lentibulariaceae. New Phytol. 203: 22-28.	63162
FOCAL GROUP	LAMIALES	LENTIBULARIACEAE	Pinguicula	Pinguicula	Pinguicula_rectifolia	Pinguicula moranensis var. moranensis_	LS	NA	NA	estimated on the basis of phylogenetic affiliation	676	61.5	Veleba A, Bureš P, Adamec L, Šmarda P, Lipnerová I, Horová L. 2014. Genome size and genomic GC content evolution in the miniature genome-sized family Lentibulariaceae. New Phytol. 203: 22-28.	22	Veleba A, Bureš P, Adamec L, Šmarda P, Lipnerová I, Horová L. 2014. Genome size and genomic GC content evolution in the miniature genome-sized family Lentibulariaceae. New Phytol. 203: 22-28.	NA
FOCAL GROUP	LAMIALES	LENTIBULARIACEAE	Pinguicula	Isoloba	Pinguicula_rotundiflora	Pinguicula rotundiflora_Studnicka	LS	NA	NA	estimated on the basis of phylogenetic affiliation	547	49.7	Veleba A, Bureš P, Adamec L, Šmarda P, Lipnerová I, Horová L. 2014. Genome size and genomic GC content evolution in the miniature genome-sized family Lentibulariaceae. New Phytol. 203: 22-28.	22	Veleba A, Bureš P, Adamec L, Šmarda P, Lipnerová I, Horová L. 2014. Genome size and genomic GC content evolution in the miniature genome-sized family Lentibulariaceae. New Phytol. 203: 22-28.	896
FOCAL GROUP	LAMIALES	LENTIBULARIACEAE	Pinguicula	Pinguicula	Pinguicula_vallisneriifolia	Pinguicula vallisneriifolia_Webb	LS	NA	NA	estimated on the basis of phylogenetic affiliation	344	21.5	Veleba A, Bureš P, Adamec L, Šmarda P, Lipnerová I, Horová L. 2014. Genome size and genomic GC content evolution in the miniature genome-sized family Lentibulariaceae. New Phytol. 203: 22-28.	32	Veleba A, Bureš P, Adamec L, Šmarda P, Lipnerová I, Horová L. 2014. Genome size and genomic GC content evolution in the miniature genome-sized family Lentibulariaceae. New Phytol. 203: 22-28.	30876
FOCAL GROUP	LAMIALES	LENTIBULARIACEAE	Pinguicula	Pinguicula	Pinguicula_vulgaris	Pinguicula vulgaris_L.	LS	SRR933770	GenBank	sequence	583	18.2	Veleba A, Bureš P, Adamec L, Šmarda P, Lipnerová I, Horová L. 2014. Genome size and genomic GC content evolution in the miniature genome-sized family Lentibulariaceae. New Phytol. 203: 22-28.	64	Veleba A, Bureš P, Adamec L, Šmarda P, Lipnerová I, Horová L. 2014. Genome size and genomic GC content evolution in the miniature genome-sized family Lentibulariaceae. New Phytol. 203: 22-28.	27506776
FOCAL GROUP	LAMIALES	LENTIBULARIACEAE	Utricularia	Utricularia	Utricularia_alpina	Utricularia alpina_Jacq.	CC	AF482519.2	GenBank	sequence	159	17.7	Veleba A, Bureš P, Adamec L, Šmarda P, Lipnerová I, Horová L. 2014. Genome size and genomic GC content evolution in the miniature genome-sized family Lentibulariaceae. New Phytol. 203: 22-28.	18	Veleba A, Bureš P, Adamec L, Šmarda P, Lipnerová I, Horová L. 2014. Genome size and genomic GC content evolution in the miniature genome-sized family Lentibulariaceae. New Phytol. 203: 22-28.	9032162
FOCAL GROUP	LAMIALES	LENTIBULARIACEAE	Utricularia	Utricularia	Utricularia_amethystina	Utricularia amethystina_Salzm. ex A.St.-Hil. & Girard	CC	NA	NA	estimated on the basis of phylogenetic affiliation	382	NA	Veleba A, Bureš P, Adamec L, Šmarda P, Lipnerová I, Horová L. 2014. Genome size and genomic GC content evolution in the miniature genome-sized family Lentibulariaceae. New Phytol. 203: 22-28.	NA	NA	12094036
FOCAL GROUP	LAMIALES	LENTIBULARIACEAE	Utricularia	Utricularia	Utricularia_asplundii	Utricularia asplundii_P.Taylor	CC	AY600091.1	GenBank	sequence	202	NA	Veleba A, Bureš P, Adamec L, Šmarda P, Lipnerová I, Horová L. 2014. Genome size and genomic GC content evolution in the miniature genome-sized family Lentibulariaceae. New Phytol. 203: 22-28.	NA	NA	516695
FOCAL GROUP	LAMIALES	LENTIBULARIACEAE	Utricularia	Utricularia	Utricularia_aurea	Utricularia aurea_Lour.	CC	OR987818	this study	sequence	193	9.2	Veleba A, Bureš P, Adamec L, Šmarda P, Lipnerová I, Horová L. 2014. Genome size and genomic GC content evolution in the miniature genome-sized family Lentibulariaceae. New Phytol. 203: 22-28.	42	Veleba A, Bureš P, Adamec L, Šmarda P, Lipnerová I, Horová L. 2014. Genome size and genomic GC content evolution in the miniature genome-sized family Lentibulariaceae. New Phytol. 203: 22-28.	16997678
FOCAL GROUP	LAMIALES	LENTIBULARIACEAE	Utricularia	Utricularia	Utricularia_aureomaculata	Utricularia aureomaculata_Steyerm.	CC	NA	NA	estimated on the basis of phylogenetic affiliation	104	NA	Veleba A, Bureš P, Adamec L, Šmarda P, Lipnerová I, Horová L. 2014. Genome size and genomic GC content evolution in the miniature genome-sized family Lentibulariaceae. New Phytol. 203: 22-28.	NA	NA	1092
FOCAL GROUP	LAMIALES	LENTIBULARIACEAE	Utricularia	Utricularia	Utricularia_australis	Utricularia australis_R.Br.	CC	NA	NA	estimated on the basis of phylogenetic affiliation	200	10.1	Veleba A, Bureš P, Adamec L, Šmarda P, Lipnerová I, Horová L. 2014. Genome size and genomic GC content evolution in the miniature genome-sized family Lentibulariaceae. New Phytol. 203: 22-28.	39.5	Veleba A, Bureš P, Adamec L, Šmarda P, Lipnerová I, Horová L. 2014. Genome size and genomic GC content evolution in the miniature genome-sized family Lentibulariaceae. New Phytol. 203: 22-28.	60450393
FOCAL GROUP	LAMIALES	LENTIBULARIACEAE	Utricularia	Bivalvaria	Utricularia_bifida	Utricularia bifida_L.	CC	KY290633.1	GenBank	sequence	245	NA	Veleba A, Bureš P, Adamec L, Šmarda P, Lipnerová I, Horová L. 2014. Genome size and genomic GC content evolution in the miniature genome-sized family Lentibulariaceae. New Phytol. 203: 22-28.	NA	NA	16940973
FOCAL GROUP	LAMIALES	LENTIBULARIACEAE	Utricularia	Utricularia	Utricularia_biloba	Utricularia biloba_R.Br.	CC	AY600092.1	GenBank	sequence	150	NA	Veleba A, Bureš P, Adamec L, Šmarda P, Lipnerová I, Horová L. 2014. Genome size and genomic GC content evolution in the miniature genome-sized family Lentibulariaceae. New Phytol. 203: 22-28.	NA	NA	626126
FOCAL GROUP	LAMIALES	LENTIBULARIACEAE	Utricularia	Bivalvaria	Utricularia_bisquamata	Utricularia bisquamata_Schrank	CC	NA	NA	estimated on the basis of phylogenetic affiliation	308	NA	Veleba A, Bureš P, Adamec L, Šmarda P, Lipnerová I, Horová L. 2014. Genome size and genomic GC content evolution in the miniature genome-sized family Lentibulariaceae. New Phytol. 203: 22-28.	NA	NA	302282
FOCAL GROUP	LAMIALES	LENTIBULARIACEAE	Utricularia	Bivalvaria	Utricularia_blanchetii	Utricularia blanchetii_A.DC.	CC	NA	NA	estimated on the basis of phylogenetic affiliation	129	NA	Veleba A, Bureš P, Adamec L, Šmarda P, Lipnerová I, Horová L. 2014. Genome size and genomic GC content evolution in the miniature genome-sized family Lentibulariaceae. New Phytol. 203: 22-28.	NA	NA	53812
FOCAL GROUP	LAMIALES	LENTIBULARIACEAE	Utricularia	Utricularia	Utricularia_bremii	Utricularia bremii_Heer ex Koell.	CC	NA	NA	estimated on the basis of phylogenetic affiliation	299	16.6	Veleba A, Bureš P, Adamec L, Šmarda P, Lipnerová I, Horová L. 2014. Genome size and genomic GC content evolution in the miniature genome-sized family Lentibulariaceae. New Phytol. 203: 22-28.	36	Veleba A, Bureš P, Adamec L, Šmarda P, Lipnerová I, Horová L. 2014. Genome size and genomic GC content evolution in the miniature genome-sized family Lentibulariaceae. New Phytol. 203: 22-28.	33
FOCAL GROUP	LAMIALES	LENTIBULARIACEAE	Utricularia	Bivalvaria	Utricularia_caerulea	Utricularia caerulea_L.	CC	AY600093.1	GenBank	sequence	706	37.2	Veleba A, Bureš P, Adamec L, Šmarda P, Lipnerová I, Horová L. 2014. Genome size and genomic GC content evolution in the miniature genome-sized family Lentibulariaceae. New Phytol. 203: 22-28.	38	Veleba A, Bureš P, Adamec L, Šmarda P, Lipnerová I, Horová L. 2014. Genome size and genomic GC content evolution in the miniature genome-sized family Lentibulariaceae. New Phytol. 203: 22-28.	16201170
FOCAL GROUP	LAMIALES	LENTIBULARIACEAE	Utricularia	Utricularia	Utricularia_calycifida	Utricularia calycifida_Benj.	CC	NA	NA	estimated on the basis of phylogenetic affiliation	287	NA	Veleba A, Bureš P, Adamec L, Šmarda P, Lipnerová I, Horová L. 2014. Genome size and genomic GC content evolution in the miniature genome-sized family Lentibulariaceae. New Phytol. 203: 22-28.	NA	NA	3966898
FOCAL GROUP	LAMIALES	LENTIBULARIACEAE	Utricularia	Bivalvaria	Utricularia_cornuta	Utricularia cornuta_Michx.	CC	NA	NA	estimated on the basis of phylogenetic affiliation	102	11.3	Veleba A, Bureš P, Adamec L, Šmarda P, Lipnerová I, Horová L. 2014. Genome size and genomic GC content evolution in the miniature genome-sized family Lentibulariaceae. New Phytol. 203: 22-28.	18	Veleba A, Bureš P, Adamec L, Šmarda P, Lipnerová I, Horová L. 2014. Genome size and genomic GC content evolution in the miniature genome-sized family Lentibulariaceae. New Phytol. 203: 22-28.	7853307
FOCAL GROUP	LAMIALES	LENTIBULARIACEAE	Utricularia	Polypompholyx	Utricularia_dichotoma	Utricularia dichotoma_Labill.	CC	OR987819	this study	sequence	246	17.6	Veleba A, Bureš P, Adamec L, Šmarda P, Lipnerová I, Horová L. 2014. Genome size and genomic GC content evolution in the miniature genome-sized family Lentibulariaceae. New Phytol. 203: 22-28.	28	Veleba A, Bureš P, Adamec L, Šmarda P, Lipnerová I, Horová L. 2014. Genome size and genomic GC content evolution in the miniature genome-sized family Lentibulariaceae. New Phytol. 203: 22-28.	3617081
FOCAL GROUP	LAMIALES	LENTIBULARIACEAE	Utricularia	Utricularia	Utricularia_dimorphantha	Utricularia dimorphantha_Makino	CC	NA	NA	estimated on the basis of phylogenetic affiliation	187	8.5	Veleba A, Bureš P, Adamec L, Šmarda P, Lipnerová I, Horová L. 2014. Genome size and genomic GC content evolution in the miniature genome-sized family Lentibulariaceae. New Phytol. 203: 22-28.	44	Veleba A, Bureš P, Adamec L, Šmarda P, Lipnerová I, Horová L. 2014. Genome size and genomic GC content evolution in the miniature genome-sized family Lentibulariaceae. New Phytol. 203: 22-28.	1264
FOCAL GROUP	LAMIALES	LENTIBULARIACEAE	Utricularia	Utricularia	Utricularia_endresii	Utricularia endresii_Rchb.f.	CC	NA	NA	estimated on the basis of phylogenetic affiliation	133	NA	Veleba A, Bureš P, Adamec L, Šmarda P, Lipnerová I, Horová L. 2014. Genome size and genomic GC content evolution in the miniature genome-sized family Lentibulariaceae. New Phytol. 203: 22-28.	NA	NA	804261
FOCAL GROUP	LAMIALES	LENTIBULARIACEAE	Utricularia	Utricularia	Utricularia_flaccida	Utricularia flaccida_A.DC.	CC	OR987820	this study	sequence	349	NA	Veleba A, Bureš P, Adamec L, Šmarda P, Lipnerová I, Horová L. 2014. Genome size and genomic GC content evolution in the miniature genome-sized family Lentibulariaceae. New Phytol. 203: 22-28.	NA	NA	7569809
FOCAL GROUP	LAMIALES	LENTIBULARIACEAE	Utricularia	Utricularia	Utricularia_floridana	Utricularia floridana_Nash	CC	NA	NA	estimated on the basis of phylogenetic affiliation	100	NA	Veleba A, Bureš P, Adamec L, Šmarda P, Lipnerová I, Horová L. 2014. Genome size and genomic GC content evolution in the miniature genome-sized family Lentibulariaceae. New Phytol. 203: 22-28.	NA	NA	683944
FOCAL GROUP	LAMIALES	LENTIBULARIACEAE	Utricularia	Bivalvaria	Utricularia_fulva	Utricularia fulva_F.Muell.	CC	NA	NA	estimated on the basis of phylogenetic affiliation	120	NA	Veleba A, Bureš P, Adamec L, Šmarda P, Lipnerová I, Horová L. 2014. Genome size and genomic GC content evolution in the miniature genome-sized family Lentibulariaceae. New Phytol. 203: 22-28.	NA	NA	174295
FOCAL GROUP	LAMIALES	LENTIBULARIACEAE	Utricularia	Utricularia	Utricularia_geminiloba	Utricularia geminiloba_Benj.	CC	NA	NA	estimated on the basis of phylogenetic affiliation	287	NA	Veleba A, Bureš P, Adamec L, Šmarda P, Lipnerová I, Horová L. 2014. Genome size and genomic GC content evolution in the miniature genome-sized family Lentibulariaceae. New Phytol. 203: 22-28.	NA	NA	509054
FOCAL GROUP	LAMIALES	LENTIBULARIACEAE	Utricularia	Utricularia	Utricularia_geminiscapa	Utricularia geminiscapa_Benj.	CC	AF482520.2	GenBank	sequence	191	NA	Veleba A, Bureš P, Adamec L, Šmarda P, Lipnerová I, Horová L. 2014. Genome size and genomic GC content evolution in the miniature genome-sized family Lentibulariaceae. New Phytol. 203: 22-28.	NA	NA	1804128
FOCAL GROUP	LAMIALES	LENTIBULARIACEAE	Utricularia	Utricularia	Utricularia_gibba	Utricularia gibba_L.	CC	AY600135.1	GenBank	sequence	103	7.4	Veleba A, Bureš P, Adamec L, Šmarda P, Lipnerová I, Horová L. 2014. Genome size and genomic GC content evolution in the miniature genome-sized family Lentibulariaceae. New Phytol. 203: 22-28.	28	Veleba A, Bureš P, Adamec L, Šmarda P, Lipnerová I, Horová L. 2014. Genome size and genomic GC content evolution in the miniature genome-sized family Lentibulariaceae. New Phytol. 203: 22-28.	94500774
FOCAL GROUP	LAMIALES	LENTIBULARIACEAE	Utricularia	Bivalvaria	Utricularia_graminifolia	Utricularia graminifolia_Vahl	CC	NA	NA	estimated on the basis of phylogenetic affiliation	377	NA	Veleba A, Bureš P, Adamec L, Šmarda P, Lipnerová I, Horová L. 2014. Genome size and genomic GC content evolution in the miniature genome-sized family Lentibulariaceae. New Phytol. 203: 22-28.	NA	NA	2873952
FOCAL GROUP	LAMIALES	LENTIBULARIACEAE	Utricularia	Utricularia	Utricularia_hirta	Utricularia hirta_Klein ex Link	CC	NA	NA	estimated on the basis of phylogenetic affiliation	152	NA	Veleba A, Bureš P, Adamec L, Šmarda P, Lipnerová I, Horová L. 2014. Genome size and genomic GC content evolution in the miniature genome-sized family Lentibulariaceae. New Phytol. 203: 22-28.	NA	NA	182423
FOCAL GROUP	LAMIALES	LENTIBULARIACEAE	Utricularia	Utricularia	Utricularia_humboldtii	Utricularia humboldtii_R.H.Schomb.	CC	NA	NA	estimated on the basis of phylogenetic affiliation	228	NA	Veleba A, Bureš P, Adamec L, Šmarda P, Lipnerová I, Horová L. 2014. Genome size and genomic GC content evolution in the miniature genome-sized family Lentibulariaceae. New Phytol. 203: 22-28.	NA	NA	511846
FOCAL GROUP	LAMIALES	LENTIBULARIACEAE	Utricularia	Utricularia	Utricularia_hydrocarpa	Utricularia hydrocarpa_Vahl	CC	NA	NA	estimated on the basis of phylogenetic affiliation	107	NA	Veleba A, Bureš P, Adamec L, Šmarda P, Lipnerová I, Horová L. 2014. Genome size and genomic GC content evolution in the miniature genome-sized family Lentibulariaceae. New Phytol. 203: 22-28.	NA	NA	11992539
FOCAL GROUP	LAMIALES	LENTIBULARIACEAE	Utricularia	Bivalvaria	Utricularia_chrysantha	Utricularia chrysantha_R.Br.	CC	NA	NA	estimated on the basis of phylogenetic affiliation	404	NA	Veleba A, Bureš P, Adamec L, Šmarda P, Lipnerová I, Horová L. 2014. Genome size and genomic GC content evolution in the miniature genome-sized family Lentibulariaceae. New Phytol. 203: 22-28.	NA	NA	1241247
FOCAL GROUP	LAMIALES	LENTIBULARIACEAE	Utricularia	Utricularia	Utricularia_inflata	Utricularia inflata_Walter	CC	NA	NA	estimated on the basis of phylogenetic affiliation	313	34.8	Veleba A, Bureš P, Adamec L, Šmarda P, Lipnerová I, Horová L. 2014. Genome size and genomic GC content evolution in the miniature genome-sized family Lentibulariaceae. New Phytol. 203: 22-28.	18	Veleba A, Bureš P, Adamec L, Šmarda P, Lipnerová I, Horová L. 2014. Genome size and genomic GC content evolution in the miniature genome-sized family Lentibulariaceae. New Phytol. 203: 22-28.	5936841
FOCAL GROUP	LAMIALES	LENTIBULARIACEAE	Utricularia	Utricularia	Utricularia_intermedia	Utricularia intermedia_Hayne	CC	ERR5555122	GenBank	sequence	203	9.2	Veleba A, Bureš P, Adamec L, Šmarda P, Lipnerová I, Horová L. 2014. Genome size and genomic GC content evolution in the miniature genome-sized family Lentibulariaceae. New Phytol. 203: 22-28.	44	Veleba A, Bureš P, Adamec L, Šmarda P, Lipnerová I, Horová L. 2014. Genome size and genomic GC content evolution in the miniature genome-sized family Lentibulariaceae. New Phytol. 203: 22-28.	59178665
FOCAL GROUP	LAMIALES	LENTIBULARIACEAE	Utricularia	Bivalvaria	Utricularia_involvens	Utricularia involvens_Ridl.	CC	OR987823	this study	sequence	287	NA	Veleba A, Bureš P, Adamec L, Šmarda P, Lipnerová I, Horová L. 2014. Genome size and genomic GC content evolution in the miniature genome-sized family Lentibulariaceae. New Phytol. 203: 22-28.	NA	NA	45770
FOCAL GROUP	LAMIALES	LENTIBULARIACEAE	Utricularia	Bivalvaria	Utricularia_juncea	Utricularia juncea_Vahl	CC	NA	NA	estimated on the basis of phylogenetic affiliation	106	11.8	Veleba A, Bureš P, Adamec L, Šmarda P, Lipnerová I, Horová L. 2014. Genome size and genomic GC content evolution in the miniature genome-sized family Lentibulariaceae. New Phytol. 203: 22-28.	18	Veleba A, Bureš P, Adamec L, Šmarda P, Lipnerová I, Horová L. 2014. Genome size and genomic GC content evolution in the miniature genome-sized family Lentibulariaceae. New Phytol. 203: 22-28.	9590802
FOCAL GROUP	LAMIALES	LENTIBULARIACEAE	Utricularia	Bivalvaria	Utricularia_laxa	Utricularia laxa_A.St.-Hil. & Girard	CC	NA	NA	estimated on the basis of phylogenetic affiliation	381	NA	Veleba A, Bureš P, Adamec L, Šmarda P, Lipnerová I, Horová L. 2014. Genome size and genomic GC content evolution in the miniature genome-sized family Lentibulariaceae. New Phytol. 203: 22-28.	NA	NA	2467948
FOCAL GROUP	LAMIALES	LENTIBULARIACEAE	Utricularia	Bivalvaria	Utricularia_livida	Utricularia livida_E.Mey.	CC	NA	NA	estimated on the basis of phylogenetic affiliation	239	13.3	Veleba A, Bureš P, Adamec L, Šmarda P, Lipnerová I, Horová L. 2014. Genome size and genomic GC content evolution in the miniature genome-sized family Lentibulariaceae. New Phytol. 203: 22-28.	36	Veleba A, Bureš P, Adamec L, Šmarda P, Lipnerová I, Horová L. 2014. Genome size and genomic GC content evolution in the miniature genome-sized family Lentibulariaceae. New Phytol. 203: 22-28.	66756917
FOCAL GROUP	LAMIALES	LENTIBULARIACEAE	Utricularia	Bivalvaria	Utricularia_longeciliata	Utricularia longeciliata_A.DC.	CC	NA	NA	estimated on the basis of phylogenetic affiliation	234	NA	Veleba A, Bureš P, Adamec L, Šmarda P, Lipnerová I, Horová L. 2014. Genome size and genomic GC content evolution in the miniature genome-sized family Lentibulariaceae. New Phytol. 203: 22-28.	NA	NA	3194703
FOCAL GROUP	LAMIALES	LENTIBULARIACEAE	Utricularia	Utricularia	Utricularia_longifolia	Utricularia longifolia_Gardner	CC	OR987825	this study	sequence	97	NA	Veleba A, Bureš P, Adamec L, Šmarda P, Lipnerová I, Horová L. 2014. Genome size and genomic GC content evolution in the miniature genome-sized family Lentibulariaceae. New Phytol. 203: 22-28.	NA	NA	1408454
FOCAL GROUP	LAMIALES	LENTIBULARIACEAE	Utricularia	Utricularia	Utricularia_macrorhiza	Utricularia macrorhiza_Leconte	CC	NA	NA	estimated on the basis of phylogenetic affiliation	193	9.2	Veleba A, Bureš P, Adamec L, Šmarda P, Lipnerová I, Horová L. 2014. Genome size and genomic GC content evolution in the miniature genome-sized family Lentibulariaceae. New Phytol. 203: 22-28.	42	Veleba A, Bureš P, Adamec L, Šmarda P, Lipnerová I, Horová L. 2014. Genome size and genomic GC content evolution in the miniature genome-sized family Lentibulariaceae. New Phytol. 203: 22-28.	17671641
FOCAL GROUP	LAMIALES	LENTIBULARIACEAE	Utricularia	Polypompholyx	Utricularia_menziesii	Utricularia menziesii_R.Br.	CC	NA	NA	estimated on the basis of phylogenetic affiliation	274	NA	Veleba A, Bureš P, Adamec L, Šmarda P, Lipnerová I, Horová L. 2014. Genome size and genomic GC content evolution in the miniature genome-sized family Lentibulariaceae. New Phytol. 203: 22-28.	NA	NA	161787
FOCAL GROUP	LAMIALES	LENTIBULARIACEAE	Utricularia	Bivalvaria	Utricularia_microcalyx	Utricularia microcalyx_(P.Taylor) P.Taylor	CC	NA	NA	estimated on the basis of phylogenetic affiliation	197	NA	Veleba A, Bureš P, Adamec L, Šmarda P, Lipnerová I, Horová L. 2014. Genome size and genomic GC content evolution in the miniature genome-sized family Lentibulariaceae. New Phytol. 203: 22-28.	NA	NA	325282
FOCAL GROUP	LAMIALES	LENTIBULARIACEAE	Utricularia	Utricularia	Utricularia_minor	Utricularia minor_L.	CC	ERR5554572	GenBank	sequence	190	9.5	Veleba A, Bureš P, Adamec L, Šmarda P, Lipnerová I, Horová L. 2014. Genome size and genomic GC content evolution in the miniature genome-sized family Lentibulariaceae. New Phytol. 203: 22-28.	40	Veleba A, Bureš P, Adamec L, Šmarda P, Lipnerová I, Horová L. 2014. Genome size and genomic GC content evolution in the miniature genome-sized family Lentibulariaceae. New Phytol. 203: 22-28.	60994061
FOCAL GROUP	LAMIALES	LENTIBULARIACEAE	Utricularia	Utricularia	Utricularia_minutissima	Utricularia minutissima_Vahl	CC	NA	NA	estimated on the basis of phylogenetic affiliation	203	25.4	Veleba A, Bureš P, Adamec L, Šmarda P, Lipnerová I, Horová L. 2014. Genome size and genomic GC content evolution in the miniature genome-sized family Lentibulariaceae. New Phytol. 203: 22-28.	16	Veleba A, Bureš P, Adamec L, Šmarda P, Lipnerová I, Horová L. 2014. Genome size and genomic GC content evolution in the miniature genome-sized family Lentibulariaceae. New Phytol. 203: 22-28.	8704112
FOCAL GROUP	LAMIALES	LENTIBULARIACEAE	Utricularia	Polypompholyx	Utricularia_monanthos	Utricularia dichotoma subsp. monanthos_(Hook.f.) R.W.Jobson	CC	NA	NA	estimated on the basis of phylogenetic affiliation	165	NA	Veleba A, Bureš P, Adamec L, Šmarda P, Lipnerová I, Horová L. 2014. Genome size and genomic GC content evolution in the miniature genome-sized family Lentibulariaceae. New Phytol. 203: 22-28.	NA	NA	NA
FOCAL GROUP	LAMIALES	LENTIBULARIACEAE	Utricularia	Bivalvaria	Utricularia_nana	Utricularia nana_A.St.-Hil. & Girard	CC	OR987826	this study	sequence	561	NA	Veleba A, Bureš P, Adamec L, Šmarda P, Lipnerová I, Horová L. 2014. Genome size and genomic GC content evolution in the miniature genome-sized family Lentibulariaceae. New Phytol. 203: 22-28.	NA	NA	7094737
FOCAL GROUP	LAMIALES	LENTIBULARIACEAE	Utricularia	Utricularia	Utricularia_nelumbifolia	Utricularia nelumbifolia_Gardner	CC	NA	NA	estimated on the basis of phylogenetic affiliation	349	NA	Veleba A, Bureš P, Adamec L, Šmarda P, Lipnerová I, Horová L. 2014. Genome size and genomic GC content evolution in the miniature genome-sized family Lentibulariaceae. New Phytol. 203: 22-28.	NA	NA	45902
FOCAL GROUP	LAMIALES	LENTIBULARIACEAE	Utricularia	Utricularia	Utricularia_nephrophylla	Utricularia nephrophylla_Benj.	CC	NA	NA	estimated on the basis of phylogenetic affiliation	247	NA	Veleba A, Bureš P, Adamec L, Šmarda P, Lipnerová I, Horová L. 2014. Genome size and genomic GC content evolution in the miniature genome-sized family Lentibulariaceae. New Phytol. 203: 22-28.	NA	NA	1206905
FOCAL GROUP	LAMIALES	LENTIBULARIACEAE	Utricularia	Utricularia	Utricularia_ochroleuca	Utricularia ochroleuca_R.W.Hartm.	CC	NA	NA	estimated on the basis of phylogenetic affiliation	203	9.1	Veleba A, Bureš P, Adamec L, Šmarda P, Lipnerová I, Horová L. 2014. Genome size and genomic GC content evolution in the miniature genome-sized family Lentibulariaceae. New Phytol. 203: 22-28.	44.5	Veleba A, Bureš P, Adamec L, Šmarda P, Lipnerová I, Horová L. 2014. Genome size and genomic GC content evolution in the miniature genome-sized family Lentibulariaceae. New Phytol. 203: 22-28.	5088822
FOCAL GROUP	LAMIALES	LENTIBULARIACEAE	Utricularia	Bivalvaria	Utricularia_parthenopipes	Utricularia parthenopipes_P.Taylor	CC	NA	NA	estimated on the basis of phylogenetic affiliation	140	NA	Greilhuber J, Borsch T, Müller K, Worberg A, Porembski S, Barthlott W. 2006. Smallest angiosperm genomes found in lentibulariaceae, with chromosomes of bacterial size. Plant Biol (Stuttg). 8: 770-777.	NA	NA	135093
FOCAL GROUP	LAMIALES	LENTIBULARIACEAE	Utricularia	Polypompholyx	Utricularia_paulineae	Utricularia paulineae_Lowrie	CC	NA	NA	estimated on the basis of phylogenetic affiliation	159	NA	Veleba A, Bureš P, Adamec L, Šmarda P, Lipnerová I, Horová L. 2014. Genome size and genomic GC content evolution in the miniature genome-sized family Lentibulariaceae. New Phytol. 203: 22-28.	NA	NA	2429
FOCAL GROUP	LAMIALES	LENTIBULARIACEAE	Utricularia	Utricularia	Utricularia_praelonga	Utricularia praelonga_A.St.-Hil. & Girard	CC	OR987828	this study	sequence	162	NA	Veleba A, Bureš P, Adamec L, Šmarda P, Lipnerová I, Horová L. 2014. Genome size and genomic GC content evolution in the miniature genome-sized family Lentibulariaceae. New Phytol. 203: 22-28.	NA	NA	3826413
FOCAL GROUP	LAMIALES	LENTIBULARIACEAE	Utricularia	Bivalvaria	Utricularia_prehensilis	Utricularia prehensilis_E.Mey.	CC	NA	NA	estimated on the basis of phylogenetic affiliation	526	NA	Veleba A, Bureš P, Adamec L, Šmarda P, Lipnerová I, Horová L. 2014. Genome size and genomic GC content evolution in the miniature genome-sized family Lentibulariaceae. New Phytol. 203: 22-28.	NA	NA	11730823
FOCAL GROUP	LAMIALES	LENTIBULARIACEAE	Utricularia	Bivalvaria	Utricularia_pubescens	Utricularia pubescens_Sm.	CC	OR987829	this study	sequence	232	NA	Veleba A, Bureš P, Adamec L, Šmarda P, Lipnerová I, Horová L. 2014. Genome size and genomic GC content evolution in the miniature genome-sized family Lentibulariaceae. New Phytol. 203: 22-28.	NA	NA	11693107
FOCAL GROUP	LAMIALES	LENTIBULARIACEAE	Utricularia	Utricularia	Utricularia_purpurea	Utricularia purpurea_Walter	CC	OR987830	this study	sequence	79	NA	Veleba A, Bureš P, Adamec L, Šmarda P, Lipnerová I, Horová L. 2014. Genome size and genomic GC content evolution in the miniature genome-sized family Lentibulariaceae. New Phytol. 203: 22-28.	NA	NA	4218760
FOCAL GROUP	LAMIALES	LENTIBULARIACEAE	Utricularia	Utricularia	Utricularia_quelchii	Utricularia quelchii_N.E.Br.	CC	NA	NA	estimated on the basis of phylogenetic affiliation	191	NA	Veleba A, Bureš P, Adamec L, Šmarda P, Lipnerová I, Horová L. 2014. Genome size and genomic GC content evolution in the miniature genome-sized family Lentibulariaceae. New Phytol. 203: 22-28.	NA	NA	287740
FOCAL GROUP	LAMIALES	LENTIBULARIACEAE	Utricularia	Utricularia	Utricularia_radiata	Utricularia radiata_Small	CC	NA	NA	estimated on the basis of phylogenetic affiliation	163	11.6	Veleba A, Bureš P, Adamec L, Šmarda P, Lipnerová I, Horová L. 2014. Genome size and genomic GC content evolution in the miniature genome-sized family Lentibulariaceae. New Phytol. 203: 22-28.	28	Veleba A, Bureš P, Adamec L, Šmarda P, Lipnerová I, Horová L. 2014. Genome size and genomic GC content evolution in the miniature genome-sized family Lentibulariaceae. New Phytol. 203: 22-28.	6058757
FOCAL GROUP	LAMIALES	LENTIBULARIACEAE	Utricularia	Utricularia	Utricularia_reflexa	Utricularia reflexa_Oliv.	CC	OR987831	this study	sequence	270	NA	Veleba A, Bureš P, Adamec L, Šmarda P, Lipnerová I, Horová L. 2014. Genome size and genomic GC content evolution in the miniature genome-sized family Lentibulariaceae. New Phytol. 203: 22-28.	NA	NA	10319901
FOCAL GROUP	LAMIALES	LENTIBULARIACEAE	Utricularia	Utricularia	Utricularia_reniformis	Utricularia reniformis_A.St.-Hil.	CC	NC_34982.1	GenBank	sequence	292	NA	Veleba A, Bureš P, Adamec L, Šmarda P, Lipnerová I, Horová L. 2014. Genome size and genomic GC content evolution in the miniature genome-sized family Lentibulariaceae. New Phytol. 203: 22-28.	NA	NA	1171310
FOCAL GROUP	LAMIALES	LENTIBULARIACEAE	Utricularia	Utricularia	Utricularia_resupinata	Utricularia resupinata_B.D.Greene ex Bigelow	CC	OR987832	this study	sequence	169	9.4	Veleba A, Bureš P, Adamec L, Šmarda P, Lipnerová I, Horová L. 2014. Genome size and genomic GC content evolution in the miniature genome-sized family Lentibulariaceae. New Phytol. 203: 22-28.	36	Veleba A, Bureš P, Adamec L, Šmarda P, Lipnerová I, Horová L. 2014. Genome size and genomic GC content evolution in the miniature genome-sized family Lentibulariaceae. New Phytol. 203: 22-28.	3619129
FOCAL GROUP	LAMIALES	LENTIBULARIACEAE	Utricularia	Bivalvaria	Utricularia_rostrata	Utricularia rostrata_A.Fleischm. & Rivadavia	CC	NA	NA	estimated on the basis of phylogenetic affiliation	191	NA	Veleba A, Bureš P, Adamec L, Šmarda P, Lipnerová I, Horová L. 2014. Genome size and genomic GC content evolution in the miniature genome-sized family Lentibulariaceae. New Phytol. 203: 22-28.	NA	NA	9432
FOCAL GROUP	LAMIALES	LENTIBULARIACEAE	Utricularia	Bivalvaria	Utricularia_sandersonii	Utricularia sandersonii_Oliv.	CC	SRX2372559	GenBank	sequence	204	NA	Veleba A, Bureš P, Adamec L, Šmarda P, Lipnerová I, Horová L. 2014. Genome size and genomic GC content evolution in the miniature genome-sized family Lentibulariaceae. New Phytol. 203: 22-28.	NA	NA	87493
FOCAL GROUP	LAMIALES	LENTIBULARIACEAE	Utricularia	Utricularia	Utricularia_stellaris	Utricularia stellaris_L.f.	CC	NA	NA	estimated on the basis of phylogenetic affiliation	192	9.1	Veleba A, Bureš P, Adamec L, Šmarda P, Lipnerová I, Horová L. 2014. Genome size and genomic GC content evolution in the miniature genome-sized family Lentibulariaceae. New Phytol. 203: 22-28.	42	Veleba A, Bureš P, Adamec L, Šmarda P, Lipnerová I, Horová L. 2014. Genome size and genomic GC content evolution in the miniature genome-sized family Lentibulariaceae. New Phytol. 203: 22-28.	42548236
FOCAL GROUP	LAMIALES	LENTIBULARIACEAE	Utricularia	Utricularia	Utricularia_striata	Utricularia striata_Leconte ex Torr.	CC	NA	NA	estimated on the basis of phylogenetic affiliation	117	NA	Veleba A, Bureš P, Adamec L, Šmarda P, Lipnerová I, Horová L. 2014. Genome size and genomic GC content evolution in the miniature genome-sized family Lentibulariaceae. New Phytol. 203: 22-28.	NA	NA	955644
FOCAL GROUP	LAMIALES	LENTIBULARIACEAE	Utricularia	Utricularia	Utricularia_stygia	Utricularia stygia_G.Thor	CC	NA	NA	estimated on the basis of phylogenetic affiliation	315	NA	Veleba A, Bureš P, Adamec L, Šmarda P, Lipnerová I, Horová L. 2014. Genome size and genomic GC content evolution in the miniature genome-sized family Lentibulariaceae. New Phytol. 203: 22-28.	NA	NA	NA
FOCAL GROUP	LAMIALES	LENTIBULARIACEAE	Utricularia	Utricularia	Utricularia_subulata	Utricularia subulata_L.	CC	AY600137.1	GenBank	sequence	340	22.7	Veleba A, Bureš P, Adamec L, Šmarda P, Lipnerová I, Horová L. 2014. Genome size and genomic GC content evolution in the miniature genome-sized family Lentibulariaceae. New Phytol. 203: 22-28.	30	Veleba A, Bureš P, Adamec L, Šmarda P, Lipnerová I, Horová L. 2014. Genome size and genomic GC content evolution in the miniature genome-sized family Lentibulariaceae. New Phytol. 203: 22-28.	28155719
FOCAL GROUP	LAMIALES	LENTIBULARIACEAE	Utricularia	Utricularia	Utricularia_tenuicaulis	Utricularia tenuicaulis_Miki	CC	NA	NA	estimated on the basis of phylogenetic affiliation	183	9.2	Veleba A, Bureš P, Adamec L, Šmarda P, Lipnerová I, Horová L. 2014. Genome size and genomic GC content evolution in the miniature genome-sized family Lentibulariaceae. New Phytol. 203: 22-28.	40	Veleba A, Bureš P, Adamec L, Šmarda P, Lipnerová I, Horová L. 2014. Genome size and genomic GC content evolution in the miniature genome-sized family Lentibulariaceae. New Phytol. 203: 22-28.	NA
FOCAL GROUP	LAMIALES	LENTIBULARIACEAE	Utricularia	Utricularia	Utricularia_tricolor	Utricularia tricolor_A.St.-Hil.	CC	NA	NA	estimated on the basis of phylogenetic affiliation	262	18.7	Veleba A, Bureš P, Adamec L, Šmarda P, Lipnerová I, Horová L. 2014. Genome size and genomic GC content evolution in the miniature genome-sized family Lentibulariaceae. New Phytol. 203: 22-28.	28	Veleba A, Bureš P, Adamec L, Šmarda P, Lipnerová I, Horová L. 2014. Genome size and genomic GC content evolution in the miniature genome-sized family Lentibulariaceae. New Phytol. 203: 22-28.	12912753
FOCAL GROUP	LAMIALES	LENTIBULARIACEAE	Utricularia	Utricularia	Utricularia_tridentata	Utricularia tridentata_Sylvén	CC	NA	NA	estimated on the basis of phylogenetic affiliation	142	NA	Veleba A, Bureš P, Adamec L, Šmarda P, Lipnerová I, Horová L. 2014. Genome size and genomic GC content evolution in the miniature genome-sized family Lentibulariaceae. New Phytol. 203: 22-28.	NA	NA	426257
FOCAL GROUP	LAMIALES	LENTIBULARIACEAE	Utricularia	Bivalvaria	Utricularia_uliginosa	Utricularia uliginosa_Vahl	CC	NA	NA	estimated on the basis of phylogenetic affiliation	116	14.5	Veleba A, Bureš P, Adamec L, Šmarda P, Lipnerová I, Horová L. 2014. Genome size and genomic GC content evolution in the miniature genome-sized family Lentibulariaceae. New Phytol. 203: 22-28.	16	Tanaka, R. & H. Uchiyama. 1988. Chromosomes of four species of Utricularia in Japan. J. Jap. Bot. 63: 219–223.	13731965
FOCAL GROUP	LAMIALES	LENTIBULARIACEAE	Utricularia	Polypompholyx	Utricularia_uniflora	Utricularia uniflora_R.Br.	CC	NA	NA	estimated on the basis of phylogenetic affiliation	245	8.8	Veleba A, Bureš P, Adamec L, Šmarda P, Lipnerová I, Horová L. 2014. Genome size and genomic GC content evolution in the miniature genome-sized family Lentibulariaceae. New Phytol. 203: 22-28.	56	Veleba A, Bureš P, Adamec L, Šmarda P, Lipnerová I, Horová L. 2014. Genome size and genomic GC content evolution in the miniature genome-sized family Lentibulariaceae. New Phytol. 203: 22-28.	314196
FOCAL GROUP	LAMIALES	LENTIBULARIACEAE	Utricularia	Polypompholyx	Utricularia_volubilis	Utricularia volubilis_R.Br.	CC	OR987833	this study	sequence	211	NA	Veleba A, Bureš P, Adamec L, Šmarda P, Lipnerová I, Horová L. 2014. Genome size and genomic GC content evolution in the miniature genome-sized family Lentibulariaceae. New Phytol. 203: 22-28.	NA	NA	111040
FOCAL GROUP	LAMIALES	LENTIBULARIACEAE	Utricularia	Utricularia	Utricularia_vulgaris	Utricularia vulgaris_L.	CC	ERR2752432	GenBank	sequence	199	10	Veleba A, Bureš P, Adamec L, Šmarda P, Lipnerová I, Horová L. 2014. Genome size and genomic GC content evolution in the miniature genome-sized family Lentibulariaceae. New Phytol. 203: 22-28.	40	Veleba A, Bureš P, Adamec L, Šmarda P, Lipnerová I, Horová L. 2014. Genome size and genomic GC content evolution in the miniature genome-sized family Lentibulariaceae. New Phytol. 203: 22-28.	101731034
FOCAL GROUP	LAMIALES	LENTIBULARIACEAE	Utricularia	Bivalvaria	Utricularia_warburgii	Utricularia warburgii_Goebel	CC	NA	NA	estimated on the basis of phylogenetic affiliation	324	NA	Veleba et al.,2014	NA	NA	22426
FOCAL GROUP	LAMIALES	LENTIBULARIACEAE	Utricularia	Bivalvaria	Utricularia_welwitschii	Utricularia welwitschii_Oliv.	CC	NA	NA	estimated on the basis of phylogenetic affiliation	298	NA	Veleba et al.,2014	NA	NA	3466387
OUTGROUP	LAMIALES	ACANTHACEAE	Avicennia	NA	Avicennia_alba	Avicennia alba Blume	LS	SRX14582338	GenBank	sequence	NA	NA	NA	NA	NA	NA
OUTGROUP	LAMIALES	ACANTHACEAE	Avicennia	NA	Avicennia_marina	Avicennia marina (Forssk.) Vierh.	LS	SRR22993527	GenBank	sequence	507	28.2	Lyu H, He Z, Wu CI, Shi S. 2018. Convergent adaptive evolution in marginal environments: unloading transposable elements as a common strategy among mangrove genomes. New Phytologist (2018) 217: 428–438.	36	Rice et al. 2015. The Chromosome Counts Database (CCDB) – a community resource of plant chromosome numbers. New Phytol. 206(1): 19-26.	NA
OUTGROUP	LAMIALES	BIGNONIACEAE	Jacaranda	NA	Jacaranda_mimosifolia	Jacaranda mimosifolia D.Don	LS	SAMN32066099	GenBank	sequence	569	31.6	Collevatti RG, Dornelas MC. (2016): Clues to the evolution of genome size and chromosome number in Tabebuia alliance (Bignoniaceae). Plant Syst Evol, 302:601–607. DOI 10.1007/s00606-016-1280-z.	36	Collevatti RG, Dornelas MC. (2016): Clues to the evolution of genome size and chromosome number in Tabebuia alliance (Bignoniaceae). Plant Syst Evol, 302:601–607. DOI 10.1007/s00606-016-1280-z.	NA
OUTGROUP	LAMIALES	PHYRMACEAE	Erythranthe	NA	Erythranthe_guttata	Erythranthe guttata (DC.) G.L.Nesom	LS	NC_018041.1	GenBank	sequence	378	27	Šmarda P, Knápek O, Březinová A, Horová L, Grulich V, Danihelka J, Veselý P, Šmerda J, Rotreklová O, Bureš P (submitted): Genome sizes and genomic GC contents for the Czech flora with new estimates for 1571 species. Preslia	28	Šmarda P, Knápek O, Březinová A, Horová L, Grulich V, Danihelka J, Veselý P, Šmerda J, Rotreklová O, Bureš P (submitted): Genome sizes and genomic GC contents for the Czech flora with new estimates for 1571 species. Preslia	NA
OUTGROUP	LAMIALES	VERBENEACEAE	Verbena	NA	Verbena_rigida	Verbena rigida Spreng.	LS	GCFE_scaffold_2014060	OneKP	sequence from Verbena hastata L.	1161	55.3	Hanson, L., Boyd, A., Johnson, M. A., & Bennett, M. D. (2005). First nuclear DNA C-values for 18 eudicot families. Annals of botany, 96(7), 1315–1320.	42	Bennett MD, Leitch IJ. 2012. Angiosperm DNA C-values database (release 8.0, Dec. 2012) http://www.kew.org/cvalues/	NA

## Sheet: TableS7_AICw_phylolmModels
Table S7A: Performance of phylogenetic models for the error term in Phylolm analyses
Genome size	model of trait evolution	logLik	AIC	AICw
	BM	19.96998	-31.93997	0.0001953567
	OUrandomRoot	28.72071	-47.44142	0.4538652073
	OUfixedRoot	28.72753	-47.45506	0.4569694656
	lambda	26.75432	-43.50865	0.0635237232
	kappa	24.51130	-39.02259	0.0067421936
	delta	25.52780	-41.05560	0.0186321860
	EB	19.96998	-29.93997	0.0000718677
Mean chromosome size	BM	10.92	-13.84	0.007823394
	OUrandomRoot	15.89	-21.79	0.416596632
	OUfixedRoot	15.91	-21.82	0.422892684
	lambda	12.57	-15.13	0.014911287
	kappa	12.78	-15.56	0.018487937
	delta	14.62	-19.24	0.116410000
	EB	10.92	-11.84	0.002878066
Table S7B: Performance of phylogenetic models for the error term in Phylolm analyses with only those species for which we had the COX sequences from the databases or newly sequenced
Genome size (N = 49)	model of trait evolution	logLik	AIC	AICw
	BM	2.143	3.715	0.005858308
	OUrandomRoot	7.343	-4.687	0.391059938
	OUfixedRoot	7.349	-4.698	0.393216693
	lambda	5.593	-1.186	0.067922058
	kappa	4197-05-01	-0.8395	0.057117517
	delta	5.789	-1.579	0.082670336
	EB	2.143	5.715	0.002155151
Mean chromosome size (N = 31)	BM	-0.4506	9013-08-01	0.02952515
	OUrandomRoot	2.061	5.878	0.133873115
	OUfixedRoot	2.088	5.824	0.137536928
	lambda	2.448	5.104	0.197135725
	kappa	3.118	3.763	0.385442664
	delta	1.824	6.352	0.105624722
	EB	-0.4506	9013-10-01	0.010861696

## Sheet: TableS8_alternativePGLS
Table S8A: Results of phylogenetic regressions of genome and mean chromosome size on the COX mutation with second best model for the error term (OUrandomRoot)
regression model: log10(1C genome size) ~ COX mutation
Model terms	Estimate	StdErr	t-value	p-value	R2 adjusted
COX_LS (intercept)	2.794938	0.077965	35.8488	<<0.001	0.1652
COX_CC	-0.427939	0.094629	-4.5223	<<0.001
COX_CS	-0.689363	0.193264	-3.5670	0.0005
regression model: log10(mean chromosome size) ~ COX mutation
Model terms	Estimate	StdErr	t-value	p-value	R2 adjusted
COX_LS (intercept)	1.777950	0.091978	19.3301	<<0.001	0.2892
COX_CC	-0.560270	0.120239	-4.6596	<<0.001
COX_CS	-0.951248	0.211510	-4.4974	<<0.001
Table S8B: Results of phylogenetic regressions of genome and mean chromosome size on the COX mutation with the best model for the error term - OUfixedRoot and kappa, respectively, see Table S7B - with only those species for which we had the COX sequences from the databases or newly sequenced
regression model: log10(1C genome size) ~ COX mutation (N = 49)
Model terms	Estimate	StdErr	t-value	p-value	R2 adjusted
COX_LS (intercept)	2.82635	0.09278	30.4630	<<0.001	0.2808
COX_CC	-0.42828	0.11553	-3.7073	<0.001
COX_CS	-0.88758	0.22528	-3.9399	<0.001
regression model: log10(mean chromosome size) ~ COX mutation (N =31)
Model terms	Estimate	StdErr	t-value	p-value	R2 adjusted
COX_LS (intercept)	1.83182	0.18438	9351-09-01	<<0.001	0.3114
COX_CC	-0.51700	0.22967	-2.2510	0.0324210
COX_CS	-1.17828	0.30140	-3.9093	0.0005356

## Sheet: TableS9_AICw_models
Table S9A: Performance of models of trait evolution in OUwie analyses based on AICw
	BM1	BMS	OU1	OUM	OUMV	OUMA	OUMVA
genome size	0.00020940	0.01068466	0.00431299	0.15381632	0.20816046	0.44943565	0.17338052
mean chromosome size	0.00198204	0.09690660	0.00163868	0.07788124	0.19280252	0.35604702	0.27274188
Table S9B: Performance of models of trait evolution in OUwie analyses based on AICw - with only those species for which we had the COX sequences from the databases or newly sequenced
	BM1	BMS	OU1	OUM	OUMV	OUMA	OUMVA
genome size	0.00283451	0.18893696	0.00685522	0.27947835	0.25731993	0.07650339	0.18807163
mean chromosome size	0.03237247	0.17096613	0.01400869	0.62921264	0.05391367	0.09492078	0.00460562

## Sheet: TableS10_OUwieParam
Table S10A: OUwie model parameters
1C genome size (log10-transformed)
1st best-fitting model:		OUMA
		LS	CC	CS
	theta	2.77613174	2.32129089	1.7083571
	theta SE	0.09249051	0.09922901	0.5046521
	alpha	87.716499	66.474381	85.663383
	sigma	9.684457	9.684457	9.684457
Mean chromosome size (log10-transformed)
1st best-fitting model:		OUMA
		LS	CC	CS
	theta	1.74355304	1.0868899	0.3389883
	theta SE	0.09934034	0.1379137	0.5370840
	alpha	76.607599	53.183123	79.022494
	sigma	8.472504	8.472504	8.472504
Table S10B: OUwie model parameters - analyses only with those species for which we had the COX sequences from the databases or newly sequenced
1C genome size (log10-transformed)
1st best-fitting model:		OUM
		LS	CC	CS
	theta	2.84398273	2.38258964	1.0516114
	theta SE	0.09919809	0.07616477	0.5679929
	alpha	100.00000	100.00000	100.00000
	sigma	12.59509	12.59509	12.59509
Mean chromosome size (log10-transformed)
1st best-fitting model:		OUM
		LS	CC	CS
	theta	1.8178367	1.2096498	-0.9887165
	theta SE	0.1211252	0.1222786	0.7472603
	alpha	78.42660	78.42660	78.42660
	sigma	11.95724	11.95724	11.95724
